# Supplementary material for: Esophageal Adenocarcinoma and Its Rare Association with Barrett’s Esophagus in Henan, China
Source: PLoS One. 2014 Oct 15;9(10):e110348. doi: 10.1371/journal.pone.0110348 (PMC4198241; doi:10.1371/journal.pone.0110348)
Supplement: Table S1 — The incidence data of esophageal cancer in Henan Cancer Hospital (2002–2011) including histology type, demographics and clinical stages. (XLS) [file pone.0110348.s001.xls]

## Sheet: data3
2003	S20033589	female	47	adenocarcinoma	3	1	0	3	1
2005	S20053340	male	67	adenocarcinoma	3	1	0	3	1
2006	S20062554	male	69	adenocarcinoma	1	0	0	2	1
2006	S20063896	male	52	adenocarcinoma	3	1	0	3	1
2008	S20087672	male	70	adenocarcinoma	2	1	0	3	1
2008	S20088761	male	64	adenocarcinoma	2	0	0	3	1
2009	S20096941	female	56	adenocarcinoma	2	0	0	3	1
2010	S20102789	male	47	adenocarcinoma	3	0	0	3	1
2010	S20107610	male	45	adenocarcinoma	2	0	0	3	1
2011	S20119372	male	57	adenocarcinoma	2	0	0	3	1
year	bianhao	sex	age	pathology	t	n	m	site	barrett
2002	A会20020955	male	66	other	x	0	0
2002	S20021548	male	54	squall cell carcinoma	3	1	0
2002	S20021062	male	45	squall cell carcinoma	3	1	0
2002	S200201039	male	56	squall cell carcinoma	3	1	0
2002	S200201073	male	54	squall cell carcinoma	2	1	0
2002	S200201089	male	52	squall cell carcinoma	3	1	0
2002	S200201127	male	59	squall cell carcinoma	2	1	0
2002	S20021104	male	66	squall cell carcinoma	3	1	0
2002	S200201126	female	66	squall cell carcinoma	2	1	0
2002	S200201103	male	50	squall cell carcinoma	2	1	0
2002	S20021141	female	52	squall cell carcinoma	3	1	0
2002	S20021181	female	54	squall cell carcinoma	2	1	0
2002	S20021144	male	70	squall cell carcinoma	3	0	0
2002	S200201088	female	48	squall cell carcinoma	3	1	0
2002	S20021145	male	58	squall cell carcinoma	2	1	0
2002	S20021648	male	66	squall cell carcinoma	1	0	0
2002	S20021211	male	72	squall cell carcinoma	3	0	0
2002	S20021259	male	70	squall cell carcinoma	2	0	0
2002	S20021196	male	61	squall cell carcinoma	3	1	0
2002	S20021182	male	52	squall cell carcinoma	3	1	0
2002	S20021226	male	71	squall cell carcinoma	3	0	0
2002	S20021370	male	71	squall cell carcinoma	2	0	0
2002	S20021225	female	56	squall cell carcinoma	3	0	0
2002	S20021212	female	62	squall cell carcinoma	2	0	0
2002	S20021279	male	53	squall cell carcinoma	2	0	0
2002	S20021773	male	60	squall cell carcinoma	2	0	0
2002	S20022897	male	40	squall cell carcinoma	2	1	0
2002	S20022847	male	55	squall cell carcinoma	3	1	0
2002	S20022873	male	47	squall cell carcinoma	3	1	0
2002	S20022954	male	52	squall cell carcinoma	1	0	0
2002	S20022845	male	51	squall cell carcinoma	3	1	0
2002	S20022874	male	50	squall cell carcinoma	2	0	0
2002	S20022898	female	66	squall cell carcinoma	3	1	0
2002	S20011223	male	49	squall cell carcinoma	tis	0	0
2002	S20021483	male	69	squall cell carcinoma	2	1	0
2002	S20021482	male	79	squall cell carcinoma	2	0	0
2002	S20021448	female	67	squall cell carcinoma	1	0	0
2002	S20021555	female	60	squall cell carcinoma	2	1	0
2002	S20021817	male	54	squall cell carcinoma	3	1	0
2002	S20021886	male	51	adenocarcinoma	1	0	0	2
2002	S20021818	male	60	other	2	1	0
2002	S20021915	male	55	squall cell carcinoma	3	0	0
2002	S20021916	female	55	squall cell carcinoma	2	1	0
2002	S20021876	male	35	squall cell carcinoma	3	1	0
2002	S20021897	male	68	squall cell carcinoma	3	0	0
2002	S20021973	male	54	squall cell carcinoma	3	0	0
2002	S20021877	female	59	squall cell carcinoma	2	1	0
2002	S20021898	male	56	squall cell carcinoma	3	1	0
2002	S20021930	male	55	squall cell carcinoma	3	0	0
2002	S20021947	female	60	squall cell carcinoma	1	0	0
2002	S20021917	female	49	squall cell carcinoma	2	0	0
2002	S20021946	male	69	adenocarcinoma	4	1	0	3
2002	S20021945	male	51	squall cell carcinoma	2	0	0
2002	S20022015	female	62	squall cell carcinoma	2	0	0
2002	S20021964	female	58	squall cell carcinoma	3	0	0
2002	S20021993	male	58	squall cell carcinoma	2	1	0
2002	S20022026	male	58	squall cell carcinoma	3	0	0
2002	S20022016	female	64	squall cell carcinoma	4	1	0
2002	S20022445	female	66	squall cell carcinoma	1	0	0
2002	S20022025	female	55	squall cell carcinoma	3	0	0
2002	S20022102	male	78	squall cell carcinoma	3	0	0
2002	S20022103	male	60	squall cell carcinoma	2	0	0
2002	S20022126	male	52	squall cell carcinoma	3	0	0
2002	S20022101	female	50	squall cell carcinoma	3	0	0
2002	S20022164	male	63	squall cell carcinoma	3	1	0
2002	S20020185	male	55	squall cell carcinoma	3	1	0
2002	S20013413	male	62	squall cell carcinoma	3	0	0
2002	S20020010	male	58	squall cell carcinoma	2	0	0
2002	S20020076	female	60	squall cell carcinoma	2	1	0
2002	S20013412	male	50	squall cell carcinoma	3	1	0
2002	S20020031	male	67	squall cell carcinoma	2	1	0
2002	S20020084	male	48	squall cell carcinoma	2	0	0
2002	S20020111	male	53	squall cell carcinoma	1	0	0
2002	S20020032	male	58	squall cell carcinoma	2	0	0
2002	S20020063	male	55	squall cell carcinoma	2	1	0
2002	S20020122	male	38	squall cell carcinoma	2	1	0
2002	S20020025	male	68	squall cell carcinoma	2	1	0
2002	S20020048	male	57	squall cell carcinoma	2	0	0
2002	S20020071	male	50	squall cell carcinoma	2	1	0
2002	S20020049	male	50	squall cell carcinoma	3	0	0
2002	S20020148	male	56	squall cell carcinoma	3	1	0
2002	S20020123	male	52	squall cell carcinoma	3	1	0
2002	S20020064	male	55	squall cell carcinoma	3	0	0
2002	S20020072	male	44	squall cell carcinoma	2	0	0
2002	S20020121	female	59	squall cell carcinoma	2	0	0
2002	S20020092	female	60	squall cell carcinoma	2	0	0
2002	S20020133	male	53	squall cell carcinoma	2	0	0
2002	S20020186	male	61	adenocarcinoma	1	1	0	2
2002	S20020209	female	72	other	3	1	0
2002	S20020196	male	56	squall cell carcinoma	3	0	0
2002	S20020174	female	75	squall cell carcinoma	3	1	0
2002	S20020175	female	67	squall cell carcinoma	3	0	0
2002	S20020210	male	45	squall cell carcinoma	3	0	0
2002	S20020173	female	53	squall cell carcinoma	2	0	0
2002	S20020153	female	66	squall cell carcinoma	3	0	0
2002	S20020227	female	48	other	3	1	0
2002	S20020241	male	50	squall cell carcinoma	3	1	0
2002	S20020270	male	46	squall cell carcinoma	2	0	0
2002	S20020269	male	54	squall cell carcinoma	2	0	0
2002	S20020222	female	65	squall cell carcinoma	3	0	0
2002	S20020240	female	66	squall cell carcinoma	3	1	0
2002	S20020312	male	48	squall cell carcinoma	3	0	0
2002	S20020292	female	60	squall cell carcinoma	3	0	0
2002	S20020255	female	50	squall cell carcinoma	3	0	0
2002	S20020293	male	63	squall cell carcinoma	3	1	0
2002	S20020301	male	52	squall cell carcinoma	1	0	0
2002	S20020313	male	46	squall cell carcinoma	2	0	0
2002	S20020340	male	77	squall cell carcinoma	3	0	0
2002	S20020320	male	67	squall cell carcinoma	3	1	0
2002	S20020341	male	51	squall cell carcinoma	2	0	0
2002	S20020351	female	65	squall cell carcinoma	3	1	0
2002	S20020408	male	53	squall cell carcinoma	1	0	0
2002	S20020429	male	60	squall cell carcinoma	3	1	0
2002	S20020449	female	68	squall cell carcinoma	3	1	0
2002	S20020447	female	81	adenocarcinoma	3	0	0	2
2002	S20020461	male	63	squall cell carcinoma	1	1	0
2002	S20020462	female	56	squall cell carcinoma	2	0	0
2002	S20020492	female	74	other	3	0	0
2002	S20020508	female	49	squall cell carcinoma	3	1	0
2002	S20020540	male	67	adenocarcinoma	3	1	0	3
2002	S20020568	female	51	squall cell carcinoma	3	0	0
2002	S20020507	male	64	squall cell carcinoma	2	1	0
2002	S20020583	male	62	squall cell carcinoma	1	0	0
2002	S20020523	male	58	squall cell carcinoma	3	1	0
2002	S20020620	female	72	squall cell carcinoma	3	0	0
2002	S20020567	male	54	squall cell carcinoma	3	0	0
2002	S20020612	male	60	squall cell carcinoma	3	1	0
2002	S20020647	male	39	squall cell carcinoma	3	0	0
2002	S20020605	female	50	squall cell carcinoma	2	0	0
2002	S20020648	male	50	squall cell carcinoma	2	0	0
2002	S20020635	male	55	squall cell carcinoma	3	0	0
2002	S20020604	male	75	squall cell carcinoma	2	0	0
2002	S20020621	male	66	squall cell carcinoma	3	1	0
2002	S20020606	male	53	squall cell carcinoma	2	0	0
2002	S20020664	male	52	other	2	0	0
2002	S20020611	male	50	squall cell carcinoma	3	0	0
2002	S20020665	male	55	squall cell carcinoma	3	1	0
2002	S20020684	female	61	squall cell carcinoma	2	0	0
2002	S20020784	male	75	squall cell carcinoma	3	1	0
2002	S20020685	male	67	squall cell carcinoma	2	0	0
2002	S20020666	male	74	squall cell carcinoma	2	0	0
2002	S20020701	female	40	squall cell carcinoma	2	0	0
2002	S20020702	male	35	squall cell carcinoma	2	0	0
2002	S20020752	female	57	squall cell carcinoma	3	0	0
2002	S20020805	female	52	other	tis	0	0
2002	S20020786	male	60	squall cell carcinoma	1	0	0
2002	S20020734	female	66	squall cell carcinoma	3	0	0
2002	S20020735	female	34	squall cell carcinoma	3	1	0
2002	S20020804	male	60	squall cell carcinoma	2	1	0
2002	S20020887	male	65	squall cell carcinoma	3	0	0
2002	S20020806	male	53	squall cell carcinoma	3	0	0
2002	S20021016	female	66	squall cell carcinoma	3	1	0
2002	S20020843	male	62	squall cell carcinoma	2	0	0
2002	S20020871	male	61	squall cell carcinoma	3	0	0
2002	S20020844	female	58	squall cell carcinoma	2	1	0
2002	S20020818	male	62	squall cell carcinoma	x	0	0
2002	S20020892	male	35	squall cell carcinoma	2	0	0
2002	S20020950	male	35	squall cell carcinoma	3	1	0
2002	S20020949	male	67	squall cell carcinoma	3	0	0
2002	S20020830	male	45	squall cell carcinoma	3	1	0
2002	S20020888	male	65	squall cell carcinoma	3	1	0
2002	S20020898	male	48	squall cell carcinoma	3	1	0
2002	S20021140	male	54	squall cell carcinoma	3	0	0
2002	S200201042	male	57	adenocarcinoma	2	1	0	2
2002	S20021015	male	62	squall cell carcinoma	3	0	0
2002	S20021003	male	63	squall cell carcinoma	2	1	0
2002	S20021014	female	70	squall cell carcinoma	2	0	0
2002	S200201041	male	72	squall cell carcinoma	2	0	0
2002	S20021063	male	56	squall cell carcinoma	3	1	0
2002	S20021143	female	62	squall cell carcinoma	3	1	0
2002	S20021258	male	60	squall cell carcinoma	2	0	0
2002	S20021310	male	58	squall cell carcinoma	2	1	0
2002	S20021291	female	70	squall cell carcinoma	2	1	0
2002	S20021462	male	52	squall cell carcinoma	1	0	0
2002	S20021292	male	47	squall cell carcinoma	2	0	0
2002	S20021449	female	54	squall cell carcinoma	2	0	0
2002	S20021444	male	61	squall cell carcinoma	3	1	0
2002	S20021378	male	50	adenocarcinoma	x	1	0	2
2002	S20021560	male	67	squall cell carcinoma	1	0	0
2002	S20021343	male	51	squall cell carcinoma	2	1	0
2002	S20021463	male	67	squall cell carcinoma	3	0	0
2002	S20021401	female	58	other	3	0	0
2002	S20022150	female	54	squall cell carcinoma	2	0	0
2002	S20022104	female	46	squall cell carcinoma	1	0	0
2002	S20022100	male	55	other	1	0	0
2002	S20022124	male	57	squall cell carcinoma	3	0	0
2002	S20022125	male	53	squall cell carcinoma	2	0	0
2002	S20022140	male	61	squall cell carcinoma	1	1	0
2002	S20022163	male	53	squall cell carcinoma	3	1	0
2002	S20022255	male	53	squall cell carcinoma	3	1	0
2002	S20022205	female	50	squall cell carcinoma	2	0	0
2002	S20022176	female	50	squall cell carcinoma	3	0	0
2002	S20022151	male	59	squall cell carcinoma	2	0	0
2002	S20022222	male	60	squall cell carcinoma	3	1	0
2002	S20022220	male	68	squall cell carcinoma	3	1	0
2002	S20022219	male	52	squall cell carcinoma	3	1	0
2002	S20022235	male	42	squall cell carcinoma	2	1	0
2002	S20022359	female	51	other	1	0	0
2002	S20022287	female	64	squall cell carcinoma	2	0	0
2002	S20022254	male	54	squall cell carcinoma	3	1	0
2002	S20022286	male	65	squall cell carcinoma	2	1	0
2002	S20022807	male	52	squall cell carcinoma	2	0	0
2002	S20022321	female	67	squall cell carcinoma	3	0	0
2002	S20022304	female	52	squall cell carcinoma	3	1	0
2002	S20022253	male	66	squall cell carcinoma	3	1	0
2002	S20022322	male	48	squall cell carcinoma	3	1	0
2002	S20022306	female	47	squall cell carcinoma	2	1	0
2002	S20022376	female	46	squall cell carcinoma	3	0	0
2002	S20022305	female	55	squall cell carcinoma	1	0	0
2002	S20022374	female	70	squall cell carcinoma	2	1	0
2002	S20022361	male	57	adenocarcinoma	3	1	0	2
2002	S20022351	male	68	squall cell carcinoma	3	1	0
2002	S20022339	male	62	squall cell carcinoma	3	1	0
2002	S20022390	male	48	squall cell carcinoma	2	1	0
2002	S20021515	male	55	squall cell carcinoma	3	0	0
2002	S20021575	male	55	squall cell carcinoma	3	0	0
2002	S20021526	female	68	squall cell carcinoma	3	0	0
2002	S20021583	female	73	squall cell carcinoma	3	0	0
2002	S20021511	male	62	squall cell carcinoma	2	0	0
2002	S20021527	male	52	adenocarcinoma	3	1	0	2
2002	S20021547	male	65	squall cell carcinoma	2	0	0
2002	S20021576	female	59	other	2	0	0
2002	S20021582	male	59	squall cell carcinoma	1	1	0
2002	S20021608	male	36	squall cell carcinoma	2	1	0
2002	S20021554	male	47	squall cell carcinoma	3	0	0
2002	S20021553	male	70	squall cell carcinoma	2	1	0
2002	S20021645	female	70	squall cell carcinoma	2	1	0
2002	S20021594	male	56	squall cell carcinoma	2	1	0
2002	S20021609	female	52	squall cell carcinoma	2	0	0
2002	S20021641	female	77	squall cell carcinoma	2	1	0
2002	S20021629	male	55	squall cell carcinoma	3	1	0
2002	S20021642	male	57	squall cell carcinoma	3	0	0
2002	S20021663	male	47	squall cell carcinoma	1	1	0
2002	S20021617	male	52	squall cell carcinoma	3	0	0
2002	S20021618	male	60	squall cell carcinoma	3	1	0
2002	S20021667	female	48	squall cell carcinoma	2	1	0
2002	S20021678	male	62	squall cell carcinoma	2	1	0
2002	S20021666	female	68	squall cell carcinoma	2	0	0
2002	S20021661	male	54	squall cell carcinoma	3	0	0
2002	S20021690	female	65	squall cell carcinoma	2	0	0
2002	S20021701	female	60	squall cell carcinoma	2	1	0
2002	S20021718	male	43	squall cell carcinoma	x	1	0
2002	S20021668	male	54	squall cell carcinoma	3	1	0
2002	S20021784	male	72	squall cell carcinoma	3	0	0
2002	S20021729	male	56	squall cell carcinoma	3	0	0
2002	S20021758	female	57	squall cell carcinoma	2	1	0
2002	S20021772	male	40	other	2	1	1
2002	S20021783	male	66	squall cell carcinoma	2	0	0
2002	S20021781	male	50	adenocarcinoma	3	1	0	2
2002	S20021757	female	46	squall cell carcinoma	1	0	0
2002	S20021771	male	69	squall cell carcinoma	3	1	0
2002	S20021782	male	45	squall cell carcinoma	3	0	0
2002	S20021799	male	44	squall cell carcinoma	3	1	0
2002	S20022360	female	66	other	2	1	0
2002	S20022406	male	50	squall cell carcinoma	2	0	0
2002	S20022389	female	65	squall cell carcinoma	3	0	0
2002	S20022464	female	49	squall cell carcinoma	1	0	0
2002	S20022427	male	61	squall cell carcinoma	2	1	0
2002	S20022444	female	52	squall cell carcinoma	3	0	0
2002	S20022479	male	50	squall cell carcinoma	3	1	0
2002	S20022465	female	68	squall cell carcinoma	2	1	0
2002	S20022446	female	63	squall cell carcinoma	3	0	0
2002	S20022425	female	61	squall cell carcinoma	2	0	0
2002	S20022426	male	56	squall cell carcinoma	3	0	0
2002	S20022478	male	61	squall cell carcinoma	3	0	0
2002	S20022514	male	61	squall cell carcinoma	3	1	0
2002	S20022504	male	62	squall cell carcinoma	2	1	0
2002	S20022524	male	58	squall cell carcinoma	2	0	0
2002	S20022525	male	71	squall cell carcinoma	2	1	0
2002	S20022539	male	67	adenocarcinoma	3	0	0	2
2002	S20022576	male	50	squall cell carcinoma	3	1	0
2002	S20022553	male	46	squall cell carcinoma	2	0	0
2002	S20022634	male	57	squall cell carcinoma	2	0	0
2002	S20022618	male	74	squall cell carcinoma	2	1	0
2002	S20022588	male	53	squall cell carcinoma	3	1	0
2002	S20022575	male	46	squall cell carcinoma	2	1	0
2002	S20022574	female	66	squall cell carcinoma	2	1	0
2002	S20022600	male	63	squall cell carcinoma	1	0	0
2002	S20022636	male	59	adenocarcinoma	3	0	0	3
2002	S20022652	female	60	squall cell carcinoma	3	0	0
2002	S20023196	male	55	squall cell carcinoma	3	0	0
2002	S20022598	female	58	squall cell carcinoma	2	1	0
2002	S20022714	male	59	adenocarcinoma	3	0	0	2
2002	S20022677	female	55	squall cell carcinoma	2	0	0
2002	S20022651	female	58	squall cell carcinoma	2	0	0
2002	S20022635	female	65	squall cell carcinoma	3	1	0
2002	S20022682	male	46	squall cell carcinoma	1	0	0
2002	S20022683	male	64	squall cell carcinoma	2	1	0
2002	S20022713	male	61	squall cell carcinoma	2	0	0
2002	S20022697	male	74	squall cell carcinoma	3	0	0
2002	S20022678	female	60	squall cell carcinoma	2	1	0
2002	S20022698	male	53	squall cell carcinoma	2	0	0
2002	S20022730	male	60	squall cell carcinoma	3	0	0
2002	S20022744	female	57	squall cell carcinoma	3	0	0
2002	S20022763	male	54	squall cell carcinoma	3	0	0
2002	S20022758	male	58	squall cell carcinoma	3	1	0
2002	S20022757	male	77	squall cell carcinoma	2	1	0
2002	S20023432	male	46	squall cell carcinoma	3	0	0
2002	S20022729	male	57	squall cell carcinoma	1	0	0
2002	S20022781	male	49	squall cell carcinoma	2	0	0
2002	S20022782	male	71	squall cell carcinoma	2	1	0
2002	S20022823	male	61	squall cell carcinoma	1	0	0
2002	S20022808	male	62	squall cell carcinoma	3	0	0
2002	S20022844	female	58	adenocarcinoma	3	0	0	2
2002	S20022806	male	50	other	1	0	0
2002	S20022985	male	44	adenocarcinoma	3	1	0	2
2002	S20023549	male	64	squall cell carcinoma	2	0	0
2002	S20022966	male	72	squall cell carcinoma	3	1	0
2002	S20022941	male	49	squall cell carcinoma	2	0	0
2002	S20022983	male	60	squall cell carcinoma	1	1	0
2002	S20022955	male	46	squall cell carcinoma	3	0	0
2002	S20022998	female	40	squall cell carcinoma	3	0	0
2002	S20022964	female	65	squall cell carcinoma	2	0	0
2002	S20022965	male	36	squall cell carcinoma	3	1	0
2002	S20023000	male	56	squall cell carcinoma	3	1	0
2002	S20022984	male	69	squall cell carcinoma	2	1	0
2002	S20023003	male	54	squall cell carcinoma	3	0	0
2002	S20023033	female	66	squall cell carcinoma	3	1	0
2002	S20023071	male	76	squall cell carcinoma	3	1	0
2002	S20023108	female	70	squall cell carcinoma	3	1	0
2002	S20023046	female	55	other	3	1	0
2002	S20023021	male	59	squall cell carcinoma	3	0	0
2002	S20023140	male	62	squall cell carcinoma	2	1	0
2002	S20023107	male	54	squall cell carcinoma	1	1	0
2002	S20023034	male	66	squall cell carcinoma	3	1	0
2002	S20023207	female	68	squall cell carcinoma	2	0	0
2002	S20023169	female	58	squall cell carcinoma	3	1	0
2002	S20023090	male	54	squall cell carcinoma	2	0	0
2002	S20023091	male	75	squall cell carcinoma	1	0	0
2002	S20023344	male	32	squall cell carcinoma	3	1	0
2002	S20023106	male	54	squall cell carcinoma	2	0	0
2002	S20023168	male	51	squall cell carcinoma	3	0	0
2002	S20023149	female	65	squall cell carcinoma	2	1	0
2002	S20023198	male	55	squall cell carcinoma	3	1	0
2002	S20023180	male	67	squall cell carcinoma	2	0	0
2002	S20023167	female	55	squall cell carcinoma	3	0	0
2002	S20023197	female	59	squall cell carcinoma	3	1	0
2002	S20023811	male	49	squall cell carcinoma	3	0	0
2002	S20023170	female	56	squall cell carcinoma	3	0	0
2002	S20023195	male	55	squall cell carcinoma	3	0	0
2002	S20023249	male	74	squall cell carcinoma	3	1	0
2002	S20023246	male	76	squall cell carcinoma	2	1	0
2002	S20023235	male	77	squall cell carcinoma	3	0	0
2002	S20023281	female	52	squall cell carcinoma	2	1	0
2002	S20023303	male	58	adenocarcinoma	2	0	0	1
2002	S20023282	female	69	squall cell carcinoma	2	1	0
2002	S20023279	male	55	squall cell carcinoma	1	0	0
2002	S20023339	female	50	squall cell carcinoma	3	0	0
2002	S20023358	male	56	squall cell carcinoma	2	1	0
2002	S20023340	male	67	squall cell carcinoma	3	1	0
2002	S20023381	male	62	squall cell carcinoma	2	0	0
2002	S20023396	male	56	other	3	1	0
2002	S20023383	male	70	adenocarcinoma	3	1	0	2
2002	S20023435	male	48	squall cell carcinoma	2	1	0
2002	S20023463	female	68	squall cell carcinoma	2	0	0
2002	S20023492	female	64	squall cell carcinoma	tis	0	0
2002	S20023493	male	67	squall cell carcinoma	2	0	0
2002	S20023475	male	65	squall cell carcinoma	2	0	0
2002	S20023559	male	73	squall cell carcinoma	2	0	0
2002	S20023561	male	61	squall cell carcinoma	3	1	0
2002	S20023551	female	48	squall cell carcinoma	3	0	0
2002	S20023516	male	69	squall cell carcinoma	3	1	0
2002	S20023623	female	46	squall cell carcinoma	4	1	0	3
2002	S20023530	female	48	squall cell carcinoma	2	0	0
2002	S20023529	female	62	squall cell carcinoma	3	0	0
2002	S20023528	female	57	squall cell carcinoma	2	0	0
2002	S20023624	male	51	squall cell carcinoma	3	0	0
2002	S20023548	male	59	squall cell carcinoma	3	0	0
2002	S20023740	female	49	adenocarcinoma	3	0	0	2
2002	S20023641	female	56	squall cell carcinoma	1	0	0
2002	S20023655	male	58	squall cell carcinoma	2	0	0
2002	S20023607	male	50	squall cell carcinoma	1	0	0
2002	S20023606	female	62	squall cell carcinoma	3	0	0
2002	S20023676	female	50	squall cell carcinoma	x	0	0
2002	S20023643	male	50	squall cell carcinoma	3	1	0
2002	S20023642	male	46	squall cell carcinoma	3	0	0
2002	S20023675	female	54	squall cell carcinoma	3	1	0
2002	S20023684	male	53	squall cell carcinoma	3	1	0
2002	S20023674	female	56	squall cell carcinoma	2	0	0
2002	S20023759	male	54	squall cell carcinoma	3	1	0
2002	S20023694	male	56	squall cell carcinoma	2	0	0
2002	S20023745	male	62	squall cell carcinoma	2	0	0
2002	S20023722	female	64	squall cell carcinoma	3	0	0
2002	S20023708	female	70	other	tis	0	0
2002	S20023786	female	58	squall cell carcinoma	3	1	0
2002	S20023744	male	62	squall cell carcinoma	2	1	0
2002	S20023777	female	70	squall cell carcinoma	2	1	0
2002	S20023746	female	69	squall cell carcinoma	3	1	0
2002	S20023758	female	79	squall cell carcinoma	2	0	0
2002	S20023709	male	60	adenocarcinoma	3	1	0	2
2002	S20023799	male	58	squall cell carcinoma	1	0	0
2002	S20023810	male	64	squall cell carcinoma	3	0	0
2002	S20023798	male	61	squall cell carcinoma	2	1	0
2002	S20023757	male	46	squall cell carcinoma	3	1	0
2002	S20023853	male	45	squall cell carcinoma	1	1	0
2002	S20023854	female	52	squall cell carcinoma	3	1	0
2003	S20031668	male	57	squall cell carcinoma	3	0	0
2003	S20031658	male	57	squall cell carcinoma	2	1	0
2003	S20031715	male	56	squall cell carcinoma	2	0	0
2003	S20031669	male	47	squall cell carcinoma	2	0	0
2003	S20031713	female	67	squall cell carcinoma	2	0	0
2003	S20031696	male	59	squall cell carcinoma	3	0	0
2003	S20031691	male	64	squall cell carcinoma	2	1	0
2003	S20031670	male	56	squall cell carcinoma	2	0	0
2003	S20031714	male	53	squall cell carcinoma	3	1	0
2003	S20031726	male	68	squall cell carcinoma	3	1	0
2003	S20031758	female	53	squall cell carcinoma	3	1	0
2003	S20031832	male	52	squall cell carcinoma	3	0	0
2003	S20031759	male	58	squall cell carcinoma	3	1	0
2003	S20031775	male	66	squall cell carcinoma	3	0	0
2003	S20031969	female	60	squall cell carcinoma	1	0	0
2003	S20031791	male	46	squall cell carcinoma	2	0	0	3
2003	S20031792	male	51	squall cell carcinoma	3	1	0
2003	S20031821	male	75	squall cell carcinoma	1	0	0
2003	S20031822	male	73	squall cell carcinoma	3	1	0
2003	S20031823	male	54	squall cell carcinoma	3	1	0	3
2003	S20031833	male	51	squall cell carcinoma	3	1	0
2003	S20031907	male	66	squall cell carcinoma	3	0	0
2003	S20031894	male	68	squall cell carcinoma	3	0	0
2003	S20031843	female	56	squall cell carcinoma	2	0	0
2003	S20031844	male	66	squall cell carcinoma	3	0	0
2003	S20031854	male	57	squall cell carcinoma	1	0	0
2003	S20031845	male	40	squall cell carcinoma	1	0	0
2003	S20032241	male	49	squall cell carcinoma	3	1	0
2003	S20032407	male	60	squall cell carcinoma	4	1	0
2003	S20031929	female	46	squall cell carcinoma	2	1	0
2003	S20032018	male	66	squall cell carcinoma	1	0	0
2003	S20031970	male	50	squall cell carcinoma	3	0	0
2003	S20031986	male	51	squall cell carcinoma	2	1	0
2003	S20032509	male	72	squall cell carcinoma	3	0	0
2003	S20031972	male	74	squall cell carcinoma	2	0	0
2003	S20032000	female	62	squall cell carcinoma	1	0	0
2003	S20032002	female	78	squall cell carcinoma	2	1	0
2003	S20032019	male	45	squall cell carcinoma	3	0	0
2003	S20032026	male	58	squall cell carcinoma	2	0	0
2003	S20031987	male	58	other	3	1	0
2003	S20032025	male	70	squall cell carcinoma	3	1	0
2003	S20032051	male	49	squall cell carcinoma	3	0	0
2003	S20032001	male	58	squall cell carcinoma	2	0	0
2003	S20032066	female	64	squall cell carcinoma	3	0	0
2003	S20032172	male	67	squall cell carcinoma	3	1	0
2003	S20032064	male	77	squall cell carcinoma	2	0	0
2003	S20032084	male	62	squall cell carcinoma	1	0	0
2003	S20032121	female	54	squall cell carcinoma	3	0	0
2003	S20032063	female	71	squall cell carcinoma	2	1	0
2003	S20032104	male	45	squall cell carcinoma	1	1	0
2003	S20032065	male	43	squall cell carcinoma	2	1	0
2003	S20032367	female	57	other	2	1	0
2003	S20032190	male	72	squall cell carcinoma	3	1	0
2003	S20032131	female	50	squall cell carcinoma	3	0	0
2003	S20032132	female	65	squall cell carcinoma	2	0	0
2003	S20032154	male	80	squall cell carcinoma	2	0	0
2003	S20032201	male	42	squall cell carcinoma	2	0	0
2003	S20032173	male	54	squall cell carcinoma	2	1	0
2003	S20032229	female	67	squall cell carcinoma	x	0	0
2003	S20032188	male	76	adenocarcinoma	3	1	0	3
2003	S20032228	male	60	squall cell carcinoma	3	0	0
2003	S20032249	male	63	squall cell carcinoma	2	1	0
2003	S20032189	male	57	squall cell carcinoma	3	0	0
2003	S20032271	male	56	squall cell carcinoma	3	0	0
2003	S20032278	female	70	squall cell carcinoma	2	1	0
2003	S20032305	male	62	squall cell carcinoma	3	1	0
2003	S20032345	female	58	squall cell carcinoma	3	0	0
2003	S20032306	female	56	squall cell carcinoma	3	1	0
2003	S20032250	male	58	squall cell carcinoma	2	0	0
2003	S20032269	male	70	squall cell carcinoma	2	1	0
2003	S20032344	male	50	adenocarcinoma	2	0	0	2
2003	S20032291	female	72	squall cell carcinoma	3	0	0
2003	S20032270	female	72	squall cell carcinoma	2	0	0
2003	S20032366	female	55	squall cell carcinoma	2	0	0
2003	S20032304	female	60	squall cell carcinoma	1	0	0
2003	S20032343	male	57	squall cell carcinoma	2	1	0
2003	S20032397	male	56	squall cell carcinoma	2	1	0
2003	S20032369	male	59	squall cell carcinoma	2	0	0
2003	S20032368	male	66	squall cell carcinoma	2	0	0
2003	S20032384	female	51	squall cell carcinoma	3	1	0
2003	S20032382	male	59	squall cell carcinoma	3	0	0
2003	S20032494	male	57	squall cell carcinoma	3	1	0
2003	S20032465	male	72	squall cell carcinoma	2	0	0
2003	S20032406	male	56	squall cell carcinoma	3	1	0
2003	S20032396	female	55	squall cell carcinoma	2	0	0
2003	S20032422	male	48	squall cell carcinoma	2	0	0
2003	S20032405	male	55	squall cell carcinoma	2	1	0
2003	S20032455	male	52	squall cell carcinoma	3	0	0
2003	S20032466	male	59	squall cell carcinoma	2	1	0
2003	S20032454	male	60	squall cell carcinoma	1	0	0
2003	S20032438	male	62	squall cell carcinoma	3	1	0
2003	S20032477	male	48	squall cell carcinoma	3	1	0
2003	S20032511	female	63	squall cell carcinoma	3	1	0
2003	S20032476	male	57	squall cell carcinoma	3	0	0
2003	S20032453	male	52	squall cell carcinoma	3	0	0
2003	S20032493	male	52	squall cell carcinoma	3	1	0
2003	S20032478	male	54	squall cell carcinoma	2	1	0
2003	S20032512	female	47	squall cell carcinoma	3	0	0
2003	S20032548	female	46	squall cell carcinoma	2	0	0
2003	S20032523	female	67	squall cell carcinoma	2	0	0
2003	S20032562	male	73	squall cell carcinoma	2	1	0
2003	S20032564	male	60	squall cell carcinoma	3	1	0
2003	S20032535	female	51	squall cell carcinoma	3	0	0
2003	S20032566	male	49	squall cell carcinoma	3	1	0
2003	S20032510	male	56	squall cell carcinoma	2	1	0
2003	S20032599	male	58	squall cell carcinoma	3	0	0
2003	S20032547	male	65	squall cell carcinoma	2	0	0
2003	S20032563	female	58	squall cell carcinoma	3	1	0
2003	S20032565	male	59	squall cell carcinoma	2	1	0
2003	S20032620	male	37	squall cell carcinoma	3	1	0
2003	S20032598	female	70	other	2	1	0
2003	S20032645	female	58	squall cell carcinoma	3	1	0
2003	S20032600	male	55	squall cell carcinoma	3	1	0
2003	S20032630	male	68	squall cell carcinoma	2	0	0
2003	S20032584	male	53	squall cell carcinoma	4	0	0
2003	S20032629	female	64	squall cell carcinoma	3	1	0
2003	S20032928	male	55	squall cell carcinoma	2	0	0
2003	S20033703	male	58	squall cell carcinoma	2	0	0
2003	S20033771	male	71	squall cell carcinoma	2	0	0
2003	S20033718	female	66	squall cell carcinoma	3	1	0	3
2003	S20033752	female	62	squall cell carcinoma	2	0	0
2003	S20033791	female	55	squall cell carcinoma	2	0	0
2003	S20034137	male	69	squall cell carcinoma	2	1	0
2003	S20034180	male	61	squall cell carcinoma	3	1	0
2003	S20034181	male	71	squall cell carcinoma	3	1	0
2003	S20034195	male	48	squall cell carcinoma	2	0	0
2003	S20034210	male	59	squall cell carcinoma	1	0	0
2003	S20034237	male	51	squall cell carcinoma	3	0	0
2003	S20034225	male	49	squall cell carcinoma	2	0	0
2003	S20032680	female	54	squall cell carcinoma	2	1	0
2003	S20032679	male	55	squall cell carcinoma	3	0	0
2003	S20032699	male	67	squall cell carcinoma	2	0	0
2003	S20032740	male	61	squall cell carcinoma	2	0	0
2003	S20032800	male	63	squall cell carcinoma	3	1	0
2003	S20032801	male	62	squall cell carcinoma	2	1	0
2003	S20032802	female	62	squall cell carcinoma	3	0	0
2003	S20032758	male	50	squall cell carcinoma	2	0	0
2003	S20032784	male	57	squall cell carcinoma	3	1	0
2003	S20032783	male	41	squall cell carcinoma	3	0	0
2003	S20032815	male	47	squall cell carcinoma	3	1	0
2003	S20032860	female	58	squall cell carcinoma	3	0	0
2003	S20032854	male	59	squall cell carcinoma	2	1	0
2003	S20032855	female	57	squall cell carcinoma	2	0	0
2003	S20032832	male	63	adenocarcinoma	3	1	0	2
2003	S20032830	male	61	squall cell carcinoma	4	1	0
2003	S20032831	male	57	squall cell carcinoma	3	0	0
2003	S20032895	female	61	squall cell carcinoma	3	1	0
2003	S20032814	male	64	squall cell carcinoma	2	0	0
2003	S20032894	female	57	squall cell carcinoma	2	0	0
2003	S20032927	male	71	squall cell carcinoma	2	0	0
2003	S20032903	male	57	squall cell carcinoma	3	0	0	3
2003	S20032896	male	66	adenocarcinoma	2	1	0	3
2003	S20032905	male	62	squall cell carcinoma	2	0	0
2003	S20032957	female	65	squall cell carcinoma	3	1	0
2003	S20032897	male	39	squall cell carcinoma	2	0	0
2003	S20032956	male	48	squall cell carcinoma	2	0	0
2003	S20032906	male	47	squall cell carcinoma	2	1	0
2003	S20032988	female	60	squall cell carcinoma	3	1	0
2003	S20033044	female	66	squall cell carcinoma	4	1	0
2003	S20032947	female	71	squall cell carcinoma	3	0	0
2003	S20032987	female	51	squall cell carcinoma	3	1	0
2003	S20033014	female	66	adenocarcinoma	4	0	0	2
2003	S20033010	female	50	squall cell carcinoma	2	1	0
2003	S20033043	female	42	squall cell carcinoma	3	0	0
2003	S20033036	female	59	squall cell carcinoma	2	0	0
2003	S20033013	female	57	squall cell carcinoma	2	1	0
2003	S20033037	male	61	squall cell carcinoma	3	0	0
2003	S20033118	male	61	squall cell carcinoma	2	0	0
2003	S20033064	female	43	squall cell carcinoma	3	0	0
2003	S20033065	male	39	squall cell carcinoma	3	0	0
2003	S20033084	male	66	squall cell carcinoma	3	0	0
2003	S20033085	male	65	squall cell carcinoma	2	0	0
2003	S20033045	male	48	squall cell carcinoma	2	0	0
2003	S20033137	male	74	squall cell carcinoma	3	0	0
2003	S20033245	male	59	squall cell carcinoma	3	0	0
2003	S20033158	male	64	squall cell carcinoma	3	0	0
2003	S20033186	female	70	squall cell carcinoma	2	0	0
2003	S20033204	female	53	squall cell carcinoma	3	1	0
2003	S20033256	male	70	squall cell carcinoma	3	0	0
2003	S20033205	female	67	squall cell carcinoma	2	1	0
2003	S20033207	male	52	squall cell carcinoma	2	0	0
2003	S20033648	male	71	squall cell carcinoma	3	1	0
2003	S20033206	male	54	squall cell carcinoma	2	1	0
2003	S20033187	male	64	squall cell carcinoma	2	1	0
2003	S20033185	male	72	squall cell carcinoma	2	0	0
2003	S20033458	female	56	squall cell carcinoma	2	1	0
2003	S20033319	female	69	squall cell carcinoma	2	0	0
2003	S20033244	male	53	squall cell carcinoma	2	1	0
2003	S20033276	female	63	squall cell carcinoma	3	0	0
2003	S20033259	male	57	squall cell carcinoma	3	0	0
2003	S20033275	female	58	squall cell carcinoma	3	0	0
2003	S20033304	female	62	squall cell carcinoma	3	0	0
2003	S20033300	male	62	squall cell carcinoma	3	0	0
2003	S20033274	female	59	squall cell carcinoma	3	0	0
2003	S20033418	male	76	squall cell carcinoma	3	0	0
2003	S20033318	male	60	squall cell carcinoma	3	0	0
2003	S20033317	male	55	squall cell carcinoma	3	0	0
2003	S20033394	female	64	other	tis	0	0
2003	S20033341	female	66	squall cell carcinoma	3	1	0
2003	S20033393	male	55	squall cell carcinoma	1	0	0
2003	S20033342	male	75	squall cell carcinoma	2	0	0
2003	S20033434	female	77	other	2	0	0
2003	S20033419	male	48	squall cell carcinoma	3	0	0
2003	S20033435	female	64	adenocarcinoma	3	0	0	2
2003	S20033469	male	62	squall cell carcinoma	2	0	0
2003	S20033433	female	57	squall cell carcinoma	2	0	0
2003	S20033457	female	60	squall cell carcinoma	3	0	0
2003	S20033436	male	54	squall cell carcinoma	2	1	0
2003	S20033506	male	59	squall cell carcinoma	3	1	0
2003	S20033456	male	62	squall cell carcinoma	1	0	0
2003	S20034068	male	62	squall cell carcinoma	3	0	0
2003	S20033483	female	50	squall cell carcinoma	3	1	0
2003	S20033507	male	71	squall cell carcinoma	3	0	0
2003	S20033495	male	67	squall cell carcinoma	3	1	0
2003	S20033587	male	40	squall cell carcinoma	3	0	0
2003	S20033529	male	65	squall cell carcinoma	3	0	0
2003	S20033517	female	60	squall cell carcinoma	3	0	0
2003	S20033550	male	62	adenocarcinoma	4	0	0	3
2003	S20033590	male	53	squall cell carcinoma	3	1	0
2003	S20033584	female	66	squall cell carcinoma	3	1	0
2003	S20033588	male	52	squall cell carcinoma	3	1	0
2003	S20033649	male	72	squall cell carcinoma	2	0	0
2003	S20033566	male	64	squall cell carcinoma	3	0	0
2003	S20033602	male	64	squall cell carcinoma	2	0	0
2003	S20033571	male	55	squall cell carcinoma	3	0	0
2003	S20033586	male	51	squall cell carcinoma	3	1	0
2003	S20033647	female	60	squall cell carcinoma	tis	0	0
2003	S20033621	male	73	squall cell carcinoma	3	0	0
2003	S20033745	female	41	squall cell carcinoma	2	0	0
2003	S20033603	male	60	squall cell carcinoma	2	0	0
2003	S20033652	male	54	squall cell carcinoma	3	0	0
2003	S20033683	male	60	squall cell carcinoma	2	0	0
2003	S20033668	male	60	squall cell carcinoma	2	0	0
2003	S20033770	male	50	squall cell carcinoma	4	0	0
2003	S20033655	female	46	squall cell carcinoma	1	1	0
2003	S20033772	female	77	squall cell carcinoma	2	0	0
2003	S20033739	female	58	squall cell carcinoma	3	0	0
2003	S20033681	female	36	squall cell carcinoma	2	1	0
2003	S20033682	female	60	squall cell carcinoma	3	1	0
2003	S20033793	male	59	squall cell carcinoma	2	1	0
2003	S20033859	male	65	squall cell carcinoma	3	1	0
2003	S20033828	male	58	squall cell carcinoma	3	0	0
2003	S20033840	female	53	squall cell carcinoma	3	0	0
2003	S20033888	male	61	squall cell carcinoma	3	0	0
2003	S20033831	male	57	squall cell carcinoma	2	1	0
2003	S20033904	female	50	squall cell carcinoma	3	0	0
2003	S20033889	female	50	squall cell carcinoma	3	1	0
2003	S20033871	male	51	squall cell carcinoma	2	0	0
2003	S20033870	male	46	squall cell carcinoma	2	0	0
2003	S20033873	female	74	squall cell carcinoma	2	0	0
2003	S20033929	male	37	squall cell carcinoma	2	0	0
2003	S20033872	female	67	squall cell carcinoma	3	1	0
2003	S20033887	female	70	squall cell carcinoma	3	0	0
2003	S20033905	male	68	squall cell carcinoma	3	0	0
2003	S20033971	female	70	squall cell carcinoma	2	0	0
2003	S20033955	female	61	squall cell carcinoma	3	1	0
2003	S20033969	male	52	squall cell carcinoma	3	0	0
2003	S20033922	male	69	squall cell carcinoma	3	1	0
2003	S20033954	female	62	squall cell carcinoma	1	0	0
2003	S20033942	female	60	squall cell carcinoma	3	1	0
2003	S20033970	male	45	squall cell carcinoma	2	0	0
2003	S20033943	male	56	squall cell carcinoma	3	0	0
2003	S20033972	male	62	squall cell carcinoma	3	0	0
2003	S20034006	female	67	squall cell carcinoma	1	0	0
2003	S20033990	male	46	squall cell carcinoma	4	1	0
2003	S20033988	female	58	squall cell carcinoma	2	0	0
2003	S20034037	male	75	other	3	1	0
2003	S20034025	male	54	squall cell carcinoma	3	0	0
2003	S20033987	male	50	squall cell carcinoma	3	1	0
2003	S20034055	female	74	squall cell carcinoma	2	0	0
2003	S20034021	male	56	squall cell carcinoma	3	0	0
2003	S20034007	male	53	squall cell carcinoma	1	0	0
2003	S20034054	female	57	adenocarcinoma	2	1	0	2
2003	S20034053	male	71	squall cell carcinoma	2	1	0
2003	S20034036	female	72	squall cell carcinoma	3	1	0
2003	S20034111	female	61	squall cell carcinoma	2	1	0
2003	S20034109	male	54	squall cell carcinoma	2	1	0
2003	S20034095	male	80	squall cell carcinoma	1	0	0
2003	S20034136	female	47	squall cell carcinoma	4	1	0
2003	S20034110	female	58	squall cell carcinoma	2	1	0
2003	S20034135	male	65	squall cell carcinoma	3	1	0
2003	S20034226	female	53	squall cell carcinoma	3	0	0
2003	S20034238	male	56	squall cell carcinoma	2	0	0
2003	S20024026	male	57	adenocarcinoma	3	1	0	3
2003	S20023964	male	57	squall cell carcinoma	2	0	0
2003	S20024037	male	58	squall cell carcinoma	2	1	0
2003	S20024038	male	47	squall cell carcinoma	3	1	0
2003	S20030018	male	72	squall cell carcinoma	3	0	0
2003	S20030019	male	48	squall cell carcinoma	1	0	0
2003	S20030061	male	56	squall cell carcinoma	3	0	0
2003	S20030221	male	68	squall cell carcinoma	3	1	0
2003	S20033463	male	57	squall cell carcinoma	2	0	0
2003	S20030047	male	55	squall cell carcinoma	3	1	0
2003	S20030084	male	76	squall cell carcinoma	3	1	0
2003	S20030113	male	50	squall cell carcinoma	3	1	0
2003	S20030144	female	69	squall cell carcinoma	1	0	0
2003	S20030143	female	63	squall cell carcinoma	2	1	0
2003	S20030102	male	49	adenocarcinoma	2	1	0	2
2003	S20030172	male	57	squall cell carcinoma	2	1	0
2003	S20030101	male	52	squall cell carcinoma	2	1	0
2003	S20030114	male	55	squall cell carcinoma	x	0	0
2003	S20030128	male	60	squall cell carcinoma	2	1	0	3
2003	S20030129	male	59	squall cell carcinoma	1	0	0
2003	S20030158	male	50	squall cell carcinoma	3	0	0
2003	S20030188	male	58	squall cell carcinoma	2	1	0
2003	S20030157	male	77	squall cell carcinoma	2	1	0
2003	S20030200	female	56	squall cell carcinoma	2	1	0
2003	S20030171	female	54	squall cell carcinoma	3	1	0
2003	S20030189	male	73	squall cell carcinoma	2	0	0
2003	S20030451	male	48	other	x	0	0
2003	S20030533	male	46	squall cell carcinoma	2	0	0
2003	S20030571	female	53	squall cell carcinoma	3	0	0
2003	S20030695	male	70	squall cell carcinoma	2	0	0
2003	S20030493	female	74	squall cell carcinoma	2	0	0
2003	S20030572	female	65	adenocarcinoma	3	0	0	2
2003	S20030510	male	66	squall cell carcinoma	3	1	0
2003	S20030509	male	54	squall cell carcinoma	2	1	0
2003	S20030534	male	53	squall cell carcinoma	2	1	0
2003	S20030588	female	76	squall cell carcinoma	3	0	0
2003	S20024018	male	50	squall cell carcinoma	3	0	0
2003	S20030145	male	47	squall cell carcinoma	1	0	0
2003	S20023873	male	67	squall cell carcinoma	3	0	0
2003	S20030363	male	47	squall cell carcinoma	1	0	0
2003	S20023889	male	52	other	tis	0	0
2003	S20023862	male	69	squall cell carcinoma	3	0	0
2003	S20023914	female	73	squall cell carcinoma	1	0	0
2003	S20023863	male	58	squall cell carcinoma	2	0	0
2003	S20024001	male	56	squall cell carcinoma	1	0	0
2003	S20023927	male	45	squall cell carcinoma	3	0	0
2003	S20023987	male	47	squall cell carcinoma	3	1	0
2003	S20023984	female	63	squall cell carcinoma	3	1	0
2003	S20023952	female	48	squall cell carcinoma	1	0	0
2003	S20030017	female	67	squall cell carcinoma	3	1	0
2003	S20030239	female	62	squall cell carcinoma	2	0	0
2003	S20030220	male	72	squall cell carcinoma	3	1	0
2003	S20030238	female	58	squall cell carcinoma	2	1	0
2003	S20030275	male	70	squall cell carcinoma	3	1	0
2003	S20030277	male	68	squall cell carcinoma	3	0	0
2003	S20030766	female	48	squall cell carcinoma	2	0	0
2003	S20030289	male	56	squall cell carcinoma	2	1	0
2003	S20030381	male	72	squall cell carcinoma	2	0	0
2003	S20030302	male	60	squall cell carcinoma	2	0	0
2003	S20024036	male	66	squall cell carcinoma	2	0	0
2003	S20030437	male	74	squall cell carcinoma	3	1	0
2003	S20030330	female	55	squall cell carcinoma	3	1	0
2003	S20030362	female	62	squall cell carcinoma	3	0	0
2003	S20030356	male	71	squall cell carcinoma	3	1	0	3
2003	S20030348	male	46	squall cell carcinoma	3	0	0
2003	S20031690	male	63	squall cell carcinoma	3	0	0
2003	S20030393	female	69	squall cell carcinoma	2	0	0
2003	S20030423	male	65	squall cell carcinoma	2	0	0
2003	S20030422	female	58	squall cell carcinoma	2	0	0
2003	S20030425	female	68	squall cell carcinoma	3	1	0
2003	S20030424	male	40	squall cell carcinoma	3	1	0
2003	S20030468	female	53	squall cell carcinoma	2	0	0
2003	S20030492	male	61	squall cell carcinoma	1	0	0
2003	S20030622	male	57	squall cell carcinoma	2	0	0
2003	S20030603	male	64	squall cell carcinoma	2	1	0
2003	S20030589	male	75	squall cell carcinoma	3	1	0
2003	S20030639	female	48	squall cell carcinoma	3	0	0
2003	S20030602	female	71	squall cell carcinoma	3	0	0
2003	S20030640	male	56	squall cell carcinoma	2	0	0
2003	S20030712	male	69	squall cell carcinoma	1	0	0
2003	S20030624	female	62	squall cell carcinoma	3	0	0
2003	S20030587	male	53	adenocarcinoma	3	0	0	2
2003	S20030650	male	78	squall cell carcinoma	2	0	0
2003	S20030605	male	68	squall cell carcinoma	2	0	0
2003	S20030713	female	70	squall cell carcinoma	3	0	0
2003	S20030641	male	56	squall cell carcinoma	2	0	0
2003	S20030638	male	63	squall cell carcinoma	3	0	0
2003	S20030711	male	55	squall cell carcinoma	2	0	0
2003	S20030660	female	53	squall cell carcinoma	3	0	0
2003	S20030731	female	59	squall cell carcinoma	3	1	0
2003	S20030730	male	65	squall cell carcinoma	3	1	0
2003	S20030696	male	65	squall cell carcinoma	3	0	0
2003	S20030699	male	62	squall cell carcinoma	2	0	0
2003	S20030673	male	54	squall cell carcinoma	3	1	0
2003	S20030753	male	55	squall cell carcinoma	3	1	0
2003	S20030799	male	51	squall cell carcinoma	2	0	0
2003	S20030798	male	62	squall cell carcinoma	3	1	0
2003	S20030863	female	59	squall cell carcinoma	2	1	0
2003	S20030862	male	49	squall cell carcinoma	2	1	0
2003	S20030842	male	64	squall cell carcinoma	3	1	0
2003	S20030786	male	56	squall cell carcinoma	2	1	0
2003	S20030870	male	73	squall cell carcinoma	3	1	0
2003	S20030815	male	55	squall cell carcinoma	1	0	0
2003	S20030871	female	54	squall cell carcinoma	2	0	0
2003	S20030861	male	59	squall cell carcinoma	2	0	0
2003	S20030890	male	56	squall cell carcinoma	3	0	0
2003	S20030912	male	58	squall cell carcinoma	3	1	0
2003	S20030930	male	54	squall cell carcinoma	3	0	0
2003	S20030974	male	64	squall cell carcinoma	2	1	0
2003	S20030959	male	60	other	1	0	0	3
2003	S20030979	female	49	squall cell carcinoma	3	0	0
2003	S20030958	male	62	squall cell carcinoma	2	0	0
2003	S20031517	male	56	squall cell carcinoma	3	0	0
2003	S20031037	female	58	squall cell carcinoma	3	1	0
2003	S20031016	male	42	squall cell carcinoma	2	0	0
2003	S20031019	female	60	squall cell carcinoma	1	0	0
2003	S20031036	female	72	squall cell carcinoma	1	0	0
2003	S20031072	male	65	squall cell carcinoma	1	0	0
2003	S20031017	male	63	squall cell carcinoma	3	1	0	3
2003	S20031035	female	54	squall cell carcinoma	2	0	0
2003	S20031018	male	52	squall cell carcinoma	3	1	0
2003	S20031093	male	59	squall cell carcinoma	2	1	0
2003	S20030957	male	60	squall cell carcinoma	2	1	0
2003	S20030872	male	62	squall cell carcinoma	3	1	0
2003	S20031055	female	58	squall cell carcinoma	2	1	0
2003	S20031122	male	55	squall cell carcinoma	2	0	0
2003	S20031181	male	61	squall cell carcinoma	3	1	0
2003	S20031105	male	65	squall cell carcinoma	3	0	0
2003	S20031094	male	63	other	2	1	0
2003	S20031160	male	53	squall cell carcinoma	1	0	0
2003	S20031137	male	53	squall cell carcinoma	2	0	0
2003	S20031159	male	59	squall cell carcinoma	3	1	0
2003	S20031692	male	73	squall cell carcinoma	3	0	0
2003	S20031161	male	45	squall cell carcinoma	2	0	0
2003	S20031118	male	62	squall cell carcinoma	3	1	0
2003	S20031265	female	71	squall cell carcinoma	2	0	0
2003	S20031241	male	57	squall cell carcinoma	2	0	0
2003	S20031288	male	62	squall cell carcinoma	2	0	0
2003	S20031203	male	50	squall cell carcinoma	1	0	0
2003	S20031242	male	58	squall cell carcinoma	3	0	0
2003	S20031287	male	57	squall cell carcinoma	3	0	0
2003	S20031226	male	48	squall cell carcinoma	tis	0	0
2003	S20031201	male	60	squall cell carcinoma	3	0	0
2003	S20031227	male	63	squall cell carcinoma	1	0	0
2003	S20031324	female	53	squall cell carcinoma	2	0	0
2003	S20031266	male	57	squall cell carcinoma	2	0	0
2003	S20031310	male	48	squall cell carcinoma	3	1	0
2003	S20031345	male	63	squall cell carcinoma	2	0	0
2003	S20031313	male	62	squall cell carcinoma	2	0	0
2003	S20031346	female	64	squall cell carcinoma	3	0	0
2003	S20031776	female	70	squall cell carcinoma	3	1	0
2003	S20031360	male	60	squall cell carcinoma	2	0	0
2003	S20031385	male	48	squall cell carcinoma	2	0	0
2003	S20031423	male	74	squall cell carcinoma	3	1	0
2003	S20031410	male	56	squall cell carcinoma	3	0	0
2003	S20031387	female	51	squall cell carcinoma	3	1	0
2003	S20031404	female	54	squall cell carcinoma	1	0	0
2003	S20031386	female	63	squall cell carcinoma	2	1	0
2003	S20031413	male	55	squall cell carcinoma	3	1	0
2003	S20031431	female	62	squall cell carcinoma	2	0	0
2003	S20031461	female	64	squall cell carcinoma	3	1	0
2003	S20031422	female	63	squall cell carcinoma	3	1	0
2003	S20031463	male	53	squall cell carcinoma	3	1	0
2003	S20031462	male	48	squall cell carcinoma	3	1	0
2003	S20031495	male	58	squall cell carcinoma	3	1	0
2003	S20031525	male	53	squall cell carcinoma	2	1	0
2003	S20031543	male	60	squall cell carcinoma	3	1	0
2003	S20031575	male	83	squall cell carcinoma	3	0	0
2003	S20031527	female	58	squall cell carcinoma	3	0	0
2003	S20031526	female	65	squall cell carcinoma	2	0	0
2003	S20031587	male	65	squall cell carcinoma	2	1	0
2003	S20031588	male	56	squall cell carcinoma	2	0	0
2003	S20031645	male	56	squall cell carcinoma	3	1	0
2003	S20031589	female	50	squall cell carcinoma	3	1	0
2003	S20031617	male	74	adenocarcinoma	3	0	0	3
2003	S20031671	male	51	squall cell carcinoma	2	0	0
2003	S20031644	female	76	squall cell carcinoma	2	1	0
2003	S20031727	female	66	squall cell carcinoma	3	1	0
2003	S20031704	male	51	squall cell carcinoma	2	0	0
2004	S20040626	male	62	squall cell carcinoma	2	0	0
2004	S20040685	male	56	squall cell carcinoma	3	1	0
2004	S20040686	male	52	squall cell carcinoma	3	1	0
2004	S20040889	male	70	squall cell carcinoma	2	0	0
2004	S20040726	female	59	squall cell carcinoma	3	1	0
2004	S20040877	male	74	adenocarcinoma	3	1	0	3
2004	S20040854	female	63	squall cell carcinoma	3	0	0
2004	S20040848	male	75	squall cell carcinoma	3	1	0
2004	S20040855	female	67	squall cell carcinoma	3	1	0
2004	S20041050	female	74	squall cell carcinoma	2	0	0
2004	S20040044	male	50	other	3	1	0
2004	S20040052	male	55	squall cell carcinoma	2	1	0
2004	S20040089	female	55	adenocarcinoma	2	1	0	2
2004	S20040075	male	72	squall cell carcinoma	3	0	0
2004	S20040088	female	70	squall cell carcinoma	1	1	0
2004	S20042229	male	61	squall cell carcinoma	3	1	0
2004	S20034270	male	61	squall cell carcinoma	3	0	0
2004	S20034269	male	66	squall cell carcinoma	3	0	0
2004	S20034209	female	54	squall cell carcinoma	2	0	0
2004	S20034243	female	70	squall cell carcinoma	3	0	0
2004	S20040015	male	63	squall cell carcinoma	3	0	0
2004	S20040138	male	61	squall cell carcinoma	3	0	0
2004	S20040150	female	58	squall cell carcinoma	3	1	0
2004	S20040124	female	68	squall cell carcinoma	2	0	0
2004	S20040148	male	67	squall cell carcinoma	4	0	0
2004	S20040173	male	62	squall cell carcinoma	2	0	0
2004	S20040186	male	54	squall cell carcinoma	2	0	0
2004	S20040187	female	0	squall cell carcinoma	3	0	0
2004	S20040196	male	51	squall cell carcinoma	2	0	0
2004	S20042254	male	75	squall cell carcinoma	3	1	0
2004	S20042305	male	70	squall cell carcinoma	3	0	0
2004	S20042288	male	60	squall cell carcinoma	1	0	0
2004	S20042307	female	60	squall cell carcinoma	3	0	0
2004	S20042320	male	58	squall cell carcinoma	3	1	0
2004	S20042289	male	53	squall cell carcinoma	3	0	0
2004	S20042306	female	70	squall cell carcinoma	3	0	0
2004	S20042319	male	49	squall cell carcinoma	3	0	0
2004	S20042377	female	54	squall cell carcinoma	3	1	0
2004	S20042376	female	63	squall cell carcinoma	2	0	0
2004	S20042342	female	59	squall cell carcinoma	2	0	0
2004	S20042362	male	68	squall cell carcinoma	2	1	0
2004	S20042395	male	54	squall cell carcinoma	2	0	0
2004	S20042441	male	50	squall cell carcinoma	3	1	0
2004	S20042396	female	49	squall cell carcinoma	2	1	0
2004	S20042417	female	82	squall cell carcinoma	3	1	0
2004	S20042419	male	68	squall cell carcinoma	3	1	0
2004	S20040838	female	32	squall cell carcinoma	2	1	0
2004	S20040891	male	55	squall cell carcinoma	3	1	0
2004	S20042192	male	46	squall cell carcinoma	2	0	0
2004	S20042269	male	54	squall cell carcinoma	1	0	0
2004	S20042206	male	59	squall cell carcinoma	2	1	0
2004	S20042227	female	61	squall cell carcinoma	2	1	0
2004	S20043340	female	54	squall cell carcinoma	1	0	0
2004	S20043365	female	49	squall cell carcinoma	3	0	0
2004	S20043520	male	51	squall cell carcinoma	1	0	0
2004	S20043521	male	63	squall cell carcinoma	1	1	0
2004	S20043545	male	47	squall cell carcinoma	3	0	0
2004	S20040790	female	49	squall cell carcinoma	2	0	0
2004	S20040789	female	68	squall cell carcinoma	2	0	0
2004	S20034242	male	58	squall cell carcinoma	3	0	0
2004	S20040031	male	62	squall cell carcinoma	2	1	0
2004	S20034288	male	53	squall cell carcinoma	3	1	0
2004	S20034268	male	45	squall cell carcinoma	3	0	0
2004	S20040045	male	68	squall cell carcinoma	3	1	0
2004	S20040386	male	47	squall cell carcinoma	2	1	0
2004	S20040116	male	64	squall cell carcinoma	4	0	0
2004	S20034287	male	63	squall cell carcinoma	3	0	0
2004	S20034289	male	46	squall cell carcinoma	3	1	0
2004	S20040149	male	62	squall cell carcinoma	4	1	0
2004	S20040172	male	65	squall cell carcinoma	2	0	0
2004	S20040198	male	59	squall cell carcinoma	3	1	0
2004	S20041037	male	60	squall cell carcinoma	3	0	0
2004	S20040409	male	46	squall cell carcinoma	3	1	0
2004	S20040387	male	56	squall cell carcinoma	2	1	0
2004	S20040464	female	66	squall cell carcinoma	2	0	0
2004	S20040427	male	66	squall cell carcinoma	2	0	0
2004	S20040479	female	58	squall cell carcinoma	3	0	0
2004	S20040465	male	57	squall cell carcinoma	3	0	0
2004	S20040408	female	58	squall cell carcinoma	3	1	0
2004	S20040426	female	57	squall cell carcinoma	2	0	0
2004	S20040388	male	76	squall cell carcinoma	3	1	0
2004	S20040481	male	50	squall cell carcinoma	3	1	0
2004	S20040442	female	64	squall cell carcinoma	3	1	0
2004	S20040463	male	68	squall cell carcinoma	1	0	0
2004	S20040523	male	68	squall cell carcinoma	2	0	0
2004	S20040480	female	65	squall cell carcinoma	2	0	0
2004	S20040503	female	60	squall cell carcinoma	3	1	0
2004	S20040524	male	69	squall cell carcinoma	1	0	0
2004	S20040535	male	70	squall cell carcinoma	3	1	0
2004	S20040508	male	63	squall cell carcinoma	3	1	0	3
2004	S20042634	male	58	squall cell carcinoma	3	1	0
2004	S20042655	male	59	squall cell carcinoma	3	1	0
2004	S20042704	male	51	squall cell carcinoma	2	1	0
2004	S20042660	male	58	squall cell carcinoma	1	0	0
2004	S20042718	female	57	squall cell carcinoma	1	1	0
2004	S20042703	male	78	adenocarcinoma	2	0	0	2
2004	S20042736	male	59	squall cell carcinoma	3	0	0
2004	S20042818	male	74	squall cell carcinoma	3	1	0
2004	S20042815	female	76	squall cell carcinoma	3	1	0
2004	S20042865	female	77	squall cell carcinoma	3	0	0
2004	S20042835	male	36	squall cell carcinoma	1	0	0
2004	S20042836	male	66	squall cell carcinoma	2	1	0
2004	S20042814	female	52	squall cell carcinoma	3	1	0
2004	S20042813	female	59	squall cell carcinoma	2	0	0
2004	S20042882	female	69	squall cell carcinoma	2	1	0
2004	S20042902	female	55	squall cell carcinoma	2	1	0
2004	S20042883	female	47	squall cell carcinoma	3	1	0
2004	S20042941	female	80	squall cell carcinoma	3	0	0
2004	S20042864	male	0	other	tis	0	0
2004	S20042960	male	60	squall cell carcinoma	3	0	0
2004	S20042930	male	48	adenocarcinoma	3	0	0	2
2004	S20042900	male	59	squall cell carcinoma	3	0	0
2004	S20042919	male	64	squall cell carcinoma	3	1	0
2004	S20040501	female	64	squall cell carcinoma	3	1	0
2004	S20040522	male	64	squall cell carcinoma	3	1	0	3
2004	S20040547	female	62	squall cell carcinoma	2	0	0
2004	S20040562	male	52	other	x	0	0
2004	S20040618	male	47	squall cell carcinoma	3	1	0
2004	S20040581	female	69	squall cell carcinoma	2	1	0
2004	S20040582	male	54	squall cell carcinoma	2	0	0
2004	S20040663	male	74	squall cell carcinoma	3	1	0
2004	S20040684	male	79	squall cell carcinoma	3	1	0	3
2004	S20040890	female	71	squall cell carcinoma	2	0	0
2004	S20040888	female	50	squall cell carcinoma	2	0	0
2004	S20040943	female	55	squall cell carcinoma	1	0	0
2004	S20040942	female	58	squall cell carcinoma	3	1	0
2004	S20041015	male	70	squall cell carcinoma	2	0	0
2004	S20040904	female	58	squall cell carcinoma	2	0	0
2004	S20040926	female	64	squall cell carcinoma	4	1	0
2004	S20040927	female	59	squall cell carcinoma	2	0	0
2004	S20040964	male	48	squall cell carcinoma	3	1	0
2004	S20041010	female	51	squall cell carcinoma	3	1	0
2004	S20041072	male	60	squall cell carcinoma	2	1	0
2004	S20041011	male	56	squall cell carcinoma	2	0	0
2004	S20041107	male	61	squall cell carcinoma	3	0	0
2004	S20043127	female	72	squall cell carcinoma	1	0	0
2004	S20043157	male	50	squall cell carcinoma	3	1	0
2004	S20043146	male	62	squall cell carcinoma	3	0	0
2004	S20043178	female	56	squall cell carcinoma	2	0	0
2004	S20043177	male	60	squall cell carcinoma	2	0	0
2004	S20043184	male	53	squall cell carcinoma	3	0	0
2004	S20043228	female	74	squall cell carcinoma	3	1	0
2004	S20043246	male	65	squall cell carcinoma	2	0	0
2004	S20043269	male	65	squall cell carcinoma	4	1	0	3
2004	S20041106	male	70	squall cell carcinoma	1	1	0
2004	S20041073	female	54	squall cell carcinoma	3	1	0
2004	S20041087	male	49	squall cell carcinoma	3	0	0
2004	S20041108	male	49	squall cell carcinoma	3	0	0
2004	S20041110	female	58	squall cell carcinoma	3	1	0
2004	S20041111	male	70	squall cell carcinoma	3	1	0
2004	S20041148	male	68	squall cell carcinoma	3	1	0
2004	S20041147	male	66	adenocarcinoma	3	0	0	3
2004	S20041112	male	63	squall cell carcinoma	2	0	0
2004	S20041228	female	50	squall cell carcinoma	3	0	0
2004	S20041310	male	64	adenocarcinoma	3	0	0	1
2004	S20041176	male	61	squall cell carcinoma	3	0	0
2004	S20041222	male	51	squall cell carcinoma	3	1	0
2004	S20041223	female	60	squall cell carcinoma	3	0	0
2004	S20041282	male	66	other	2	1	0
2004	S20041258	female	71	squall cell carcinoma	3	1	0
2004	S20041255	female	56	squall cell carcinoma	3	1	0
2004	S20041316	male	53	squall cell carcinoma	1	0	0
2004	S20041309	male	46	squall cell carcinoma	2	0	0
2004	S20041257	male	62	squall cell carcinoma	2	0	0
2004	S20041256	female	52	squall cell carcinoma	2	0	0
2004	S20041281	female	67	squall cell carcinoma	1	0	0
2004	S20041368	male	51	squall cell carcinoma	2	0	0
2004	S20041279	male	60	squall cell carcinoma	3	1	0
2004	S20041501	male	55	other	tis	0	0
2004	S20041352	male	57	squall cell carcinoma	2	0	0
2004	S20041367	male	49	adenocarcinoma	3	0	0	2
2004	S20041370	male	59	squall cell carcinoma	3	0	0
2004	S20041390	male	55	squall cell carcinoma	3	0	0
2004	S20041331	female	59	squall cell carcinoma	3	1	0
2004	S20041571	male	49	squall cell carcinoma	3	0	0
2004	S20041371	female	71	squall cell carcinoma	1	0	0
2004	S20041432	male	47	squall cell carcinoma	3	0	0
2004	S20041389	female	68	squall cell carcinoma	3	1	0
2004	S20041675	male	68	squall cell carcinoma	3	1	0
2004	S20041453	male	48	squall cell carcinoma	3	0	0
2004	S20041454	male	59	squall cell carcinoma	3	0	0
2004	S20041499	male	56	other	tis	0	0
2004	S20041516	female	76	squall cell carcinoma	1	0	0
2004	S20041498	female	49	squall cell carcinoma	2	0	0
2004	S20041469	female	77	squall cell carcinoma	3	1	0
2004	S20041520	male	55	squall cell carcinoma	2	0	0
2004	S20041557	male	73	squall cell carcinoma	2	1	0
2004	S20041515	male	54	squall cell carcinoma	2	0	0
2004	S20041572	male	0	other	2	1	0
2004	S20041640	male	51	squall cell carcinoma	2	0	0
2004	S20041594	female	60	squall cell carcinoma	2	0	0
2004	S20041639	female	62	squall cell carcinoma	2	0	0
2004	S20041652	male	60	squall cell carcinoma	3	1	0
2004	S20041643	male	66	adenocarcinoma	2	0	0	2
2004	S20041674	male	51	squall cell carcinoma	3	0	0
2004	S20041676	male	48	squall cell carcinoma	3	1	0
2004	S20041673	female	60	squall cell carcinoma	2	1	0
2004	S20041701	male	59	squall cell carcinoma	1	0	0
2004	S20041726	male	63	squall cell carcinoma	3	1	0
2004	S20041769	female	56	squall cell carcinoma	3	0	0
2004	S20041771	male	71	squall cell carcinoma	2	0	0
2004	S20041753	female	68	squall cell carcinoma	1	0	0
2004	S20041725	female	66	squall cell carcinoma	3	0	0
2004	S20041794	male	70	squall cell carcinoma	3	0	0
2004	S20041821	male	60	squall cell carcinoma	2	1	0
2004	S20041785	female	74	squall cell carcinoma	3	0	0
2004	S20041784	male	39	squall cell carcinoma	3	1	0
2004	S20041803	male	54	squall cell carcinoma	3	1	0
2004	S20041884	male	72	squall cell carcinoma	3	1	0
2004	S20041911	male	72	squall cell carcinoma	2	0	0
2004	S20041846	male	62	squall cell carcinoma	1	1	0
2004	S20041820	male	50	squall cell carcinoma	tis	0	0
2004	S20041847	male	65	squall cell carcinoma	2	1	0
2004	S20041873	female	58	squall cell carcinoma	3	0	0
2004	S20042153	male	62	squall cell carcinoma	3	1	0
2004	S20042125	male	52	squall cell carcinoma	3	0	0
2004	S20041994	female	60	squall cell carcinoma	1	0	0
2004	S20041927	male	58	squall cell carcinoma	2	1	0
2004	S20041926	male	49	squall cell carcinoma	3	0	0
2004	S20042028	male	57	other	1	1	0
2004	S20041973	male	64	squall cell carcinoma	2	0	0
2004	S20041954	male	72	squall cell carcinoma	3	0	0
2004	S20042029	male	64	squall cell carcinoma	1	0	0
2004	S20041992	male	55	other	2	0	0
2004	S20041974	male	54	squall cell carcinoma	2	0	0
2004	S20041993	female	57	squall cell carcinoma	3	0	0
2004	S20042089	female	50	squall cell carcinoma	2	0	0
2004	S20042083	female	50	squall cell carcinoma	2	0	0
2004	S20042112	male	57	squall cell carcinoma	1	1	0
2004	S20042124	female	58	squall cell carcinoma	3	1	0
2004	S20042189	male	49	squall cell carcinoma	2	0	0
2004	S20042207	male	74	adenocarcinoma	3	1	0	2
2004	S20042151	male	60	squall cell carcinoma	3	0	0
2004	S20042154	female	57	squall cell carcinoma	3	0	0
2004	S20042190	female	50	other	tis	0	0
2004	S20042152	female	53	squall cell carcinoma	1	0	0
2004	S20042228	female	55	squall cell carcinoma	1	0	0
2004	S20042191	male	53	squall cell carcinoma	3	1	0	3
2004	S20042244	male	65	squall cell carcinoma	2	1	0
2004	S20042519	male	51	squall cell carcinoma	2	1	0
2004	S20042488	male	62	squall cell carcinoma	3	1	0
2004	S20042469	male	43	squall cell carcinoma	3	1	0
2004	S20042440	male	60	squall cell carcinoma	2	0	0
2004	S20042468	female	64	squall cell carcinoma	3	0	0
2004	S20042489	male	64	squall cell carcinoma	2	0	0
2004	S20042490	male	63	squall cell carcinoma	3	0	0
2004	S20042504	male	59	squall cell carcinoma	3	1	0
2004	S20042503	male	58	squall cell carcinoma	2	0	0
2004	S20042597	female	48	squall cell carcinoma	2	0	0
2004	S20042563	male	59	adenocarcinoma	3	0	0	2
2004	S20042547	male	62	squall cell carcinoma	3	1	0
2004	S20042615	female	50	squall cell carcinoma	2	1	0
2004	S20042632	male	55	squall cell carcinoma	1	0	0
2004	S20042599	female	59	squall cell carcinoma	2	0	0
2004	S20042562	male	61	squall cell carcinoma	3	1	0
2004	S20042633	female	67	squall cell carcinoma	1	0	0
2004	S20042598	male	46	squall cell carcinoma	2	0	0
2004	S20043364	male	70	squall cell carcinoma	3	0	0
2004	S20043368	female	60	squall cell carcinoma	3	1	0
2004	S20043366	male	51	squall cell carcinoma	2	0	0
2004	S20043380	female	52	squall cell carcinoma	3	0	0
2004	S20043411	female	55	squall cell carcinoma	3	1	0
2004	S20043428	female	56	squall cell carcinoma	2	0	0
2004	S20043845	male	72	squall cell carcinoma	x	0	0
2004	S20043427	male	52	squall cell carcinoma	3	1	0
2004	S20043468	male	76	squall cell carcinoma	3	0	0
2004	S20043504	female	49	squall cell carcinoma	2	0	0
2004	S20043492	male	55	squall cell carcinoma	3	0	0
2004	S20043449	male	55	squall cell carcinoma	3	1	0
2004	S20042614	female	66	squall cell carcinoma	3	1	0
2004	S20042943	male	66	squall cell carcinoma	2	0	0
2004	S20042942	male	62	adenocarcinoma	3	1	0	2
2004	S20043011	male	71	squall cell carcinoma	2	0	0
2004	S20043012	male	53	squall cell carcinoma	3	1	0
2004	S20042997	male	42	squall cell carcinoma	3	1	0
2004	S20043024	male	70	squall cell carcinoma	3	0	0
2004	S20043026	female	65	squall cell carcinoma	1	0	0
2004	S20043025	male	58	squall cell carcinoma	3	0	0
2004	S20043048	male	53	squall cell carcinoma	3	1	0
2004	S20043050	male	64	other	1	0	0
2004	S20043247	male	60	squall cell carcinoma	3	1	0
2004	S20043049	male	59	other	3	0	0
2004	S20043128	female	53	squall cell carcinoma	3	0	0
2004	S20043108	female	58	adenocarcinoma	3	1	0	3
2004	S20043125	male	58	squall cell carcinoma	3	0	0
2004	S20043145	male	58	squall cell carcinoma	3	1	0
2004	S20043109	male	37	squall cell carcinoma	3	1	0
2004	S20043271	male	50	squall cell carcinoma	2	1	0
2004	S20043268	female	72	squall cell carcinoma	2	1	0
2004	S20043227	female	60	squall cell carcinoma	3	1	0
2004	S20043305	male	66	squall cell carcinoma	1	0	0
2004	S20043270	male	60	squall cell carcinoma	3	1	0
2004	S20043275	female	58	squall cell carcinoma	2	1	0
2004	S20043341	male	64	squall cell carcinoma	3	1	0
2004	S20043303	male	68	squall cell carcinoma	1	1	0
2004	S20043410	male	70	squall cell carcinoma	1	0	0
2004	S20043342	male	65	squall cell carcinoma	3	1	0
2004	S20043327	male	63	squall cell carcinoma	3	1	0
2004	S20043570	male	53	squall cell carcinoma	1	1	0
2004	S20043580	male	50	squall cell carcinoma	2	0	0
2004	S20043648	male	56	squall cell carcinoma	3	0	0
2004	S20043613	male	71	adenocarcinoma	3	0	0	2
2004	S20044875	male	61	squall cell carcinoma	2	0	0
2004	S20044766	female	62	other	1	0	0
2004	S20044828	female	62	squall cell carcinoma	1	0	0
2004	S20043633	male	64	squall cell carcinoma	1	0	0
2004	S20043680	male	66	squall cell carcinoma	3	1	0
2004	S20043696	female	65	squall cell carcinoma	3	0	0
2004	S20043649	male	58	squall cell carcinoma	2	1	0
2004	S20043634	male	62	squall cell carcinoma	2	0	0
2004	S20043697	male	65	squall cell carcinoma	3	0	0
2004	S20043716	female	59	squall cell carcinoma	3	0	0
2004	S20043698	male	53	squall cell carcinoma	3	1	0
2004	S20043751	male	55	squall cell carcinoma	1	0	0
2004	S20043752	male	46	squall cell carcinoma	3	1	0
2004	S20043717	female	71	squall cell carcinoma	3	1	0
2004	S20043753	male	48	other	2	1	0
2004	S20043766	male	44	adenocarcinoma	3	0	0	2
2004	S20043782	male	54	squall cell carcinoma	2	0	0
2004	S20043804	male	49	squall cell carcinoma	2	1	0
2004	S20043860	male	60	squall cell carcinoma	3	1	0
2004	S20043936	male	60	squall cell carcinoma	3	1	0
2004	S20043827	male	76	squall cell carcinoma	3	1	0	3
2004	S20043881	male	78	squall cell carcinoma	2	0	0
2004	S20043863	male	60	squall cell carcinoma	1	0	0
2004	S20043844	male	49	squall cell carcinoma	3	0	0
2004	S20043882	male	65	squall cell carcinoma	3	0	0
2004	S20043905	male	70	squall cell carcinoma	2	1	0
2004	S20043880	male	78	squall cell carcinoma	3	0	0
2004	S20043934	male	0	squall cell carcinoma	3	0	0
2004	S20043862	female	52	squall cell carcinoma	3	1	0
2004	S20043904	male	41	squall cell carcinoma	3	1	0
2004	S20043950	male	56	squall cell carcinoma	2	0	0
2004	S20043861	female	60	squall cell carcinoma	2	0	0
2004	S20043914	male	63	squall cell carcinoma	3	0	0
2004	S20043935	male	42	squall cell carcinoma	3	1	0
2004	S20043972	male	43	squall cell carcinoma	3	1	0
2004	S20043971	male	42	squall cell carcinoma	3	1	0
2004	S20044020	male	60	squall cell carcinoma	3	0	0
2004	S20044018	female	68	squall cell carcinoma	3	0	0
2004	S20044042	male	71	squall cell carcinoma	3	1	0
2004	S20043993	male	71	other	3	1	0
2004	S20044050	female	65	squall cell carcinoma	1	1	0
2004	S20044068	female	65	squall cell carcinoma	3	0	0
2004	S20044162	male	42	squall cell carcinoma	2	0	0
2004	S20044069	male	58	squall cell carcinoma	3	1	0
2004	S20044017	female	66	squall cell carcinoma	2	0	0
2004	S20044070	female	57	squall cell carcinoma	3	1	0
2004	S20044041	female	54	squall cell carcinoma	3	1	0
2004	S20044097	male	57	squall cell carcinoma	3	1	0
2004	S20044829	male	53	squall cell carcinoma	2	1	0
2004	S20044141	male	62	squall cell carcinoma	3	0	0
2004	S20044096	female	42	squall cell carcinoma	2	1	0
2004	S20044163	male	58	squall cell carcinoma	3	0	0
2004	S20044190	female	68	squall cell carcinoma	2	1	0
2004	S20044187	male	63	squall cell carcinoma	1	0	0
2004	S20044117	male	60	squall cell carcinoma	3	0	0
2004	S20044204	male	58	squall cell carcinoma	2	0	0
2004	S20044188	male	62	squall cell carcinoma	2	0	0
2004	S20044191	male	72	adenocarcinoma	1	0	0	2
2004	S20044189	female	68	squall cell carcinoma	3	0	0
2004	S20044220	male	55	squall cell carcinoma	2	0	0
2004	S20044221	male	48	squall cell carcinoma	3	1	0
2004	S20044203	female	54	squall cell carcinoma	3	0	0
2004	S20044219	female	53	squall cell carcinoma	3	1	0
2004	S20044288	male	60	other	3	0	0
2004	S20044332	female	59	squall cell carcinoma	3	0	0
2004	S20044333	female	55	squall cell carcinoma	2	0	0
2004	S20044919	male	59	squall cell carcinoma	2	0	0
2004	S20044265	male	54	squall cell carcinoma	3	0	0
2004	S20044344	male	50	squall cell carcinoma	3	0	0
2004	S20044317	male	56	squall cell carcinoma	2	0	0
2004	S20044369	female	65	squall cell carcinoma	3	0	0
2004	S20044330	male	66	squall cell carcinoma	3	1	0
2004	S20044318	male	56	squall cell carcinoma	2	0	0
2004	S20044341	male	71	squall cell carcinoma	3	1	0
2004	S20044388	male	60	squall cell carcinoma	2	0	0
2004	S20044331	male	56	squall cell carcinoma	3	0	0
2004	S20044936	female	61	squall cell carcinoma	1	0	0
2004	S20044414	male	65	squall cell carcinoma	3	0	0
2004	S20044345	female	68	squall cell carcinoma	3	1	0
2004	S20044370	female	50	squall cell carcinoma	3	0	0
2004	S20044413	male	56	squall cell carcinoma	3	0	0
2004	S20044387	female	48	squall cell carcinoma	1	0	0
2004	S20044450	male	57	squall cell carcinoma	2	1	0
2004	S20044466	male	67	squall cell carcinoma	3	0	0
2004	S20044467	female	54	squall cell carcinoma	2	0	0
2004	S20044451	female	61	adenocarcinoma	3	0	0	1
2004	S20044490	female	69	squall cell carcinoma	2	1	0
2004	S20044489	male	59	squall cell carcinoma	2	1	0
2004	S20044550	male	58	squall cell carcinoma	2	0	0
2004	S20044538	male	39	squall cell carcinoma	3	1	0
2004	S20044562	male	57	squall cell carcinoma	2	1	0
2004	S20044626	male	53	squall cell carcinoma	3	0	0
2004	S20044592	female	75	squall cell carcinoma	3	0	0
2004	S20044658	male	60	squall cell carcinoma	2	0	0
2004	S20044624	female	45	squall cell carcinoma	2	0	0
2004	S20044639	male	64	squall cell carcinoma	3	1	0
2004	S20044591	male	64	squall cell carcinoma	2	1	0
2004	S20044723	male	69	squall cell carcinoma	3	1	0
2004	S20044625	male	56	squall cell carcinoma	3	1	0
2004	S20044707	male	68	squall cell carcinoma	3	0	0
2004	S20044734	male	57	squall cell carcinoma	3	0	0
2004	S20044746	female	68	squall cell carcinoma	3	0	0
2004	S20044768	male	50	squall cell carcinoma	3	1	0
2004	S20044747	female	39	squall cell carcinoma	3	1	0
2004	S20044767	male	72	squall cell carcinoma	1	0	0
2004	S20044809	male	58	squall cell carcinoma	3	0	0
2004	S20044795	male	69	squall cell carcinoma	3	1	0
2004	S20044951	male	58	squall cell carcinoma	3	1	0
2004	S20044880	male	58	squall cell carcinoma	3	0	0
2004	S20044937	male	55	squall cell carcinoma	3	1	0
2004	S20044918	female	64	squall cell carcinoma	2	0	0
2004	S20044883	female	53	squall cell carcinoma	1	1	0
2004	S20044901	female	54	squall cell carcinoma	1	0	0
2004	S20044938	male	48	squall cell carcinoma	2	1	0
2004	S20044972	female	54	squall cell carcinoma	1	0	0
2004	S20044900	male	50	squall cell carcinoma	3	1	0
2004	S20044939	female	65	squall cell carcinoma	3	1	0
2004	S20044971	female	59	squall cell carcinoma	3	1	0
2004	S20044974	male	54	squall cell carcinoma	4	0	0	3
2004	S20044998	male	57	squall cell carcinoma	3	0	0
2004	S20044537	female	75	squall cell carcinoma	2	0	0
2004	S20042091	female	64	squall cell carcinoma	3	1	0
2005	S20053214	female	63	other	1	0	0
2005	S20053425	male	51	squall cell carcinoma	2	1	0
2005	S20053321	male	48	squall cell carcinoma	3	0	0
2005	S20053341	male	42	squall cell carcinoma	3	0	0
2005	S20053369	female	56	squall cell carcinoma	3	1	0
2005	S20053367	male	82	adenocarcinoma	2	0	0	2
2005	S20053368	male	57	squall cell carcinoma	3	1	0
2005	S20053320	female	53	squall cell carcinoma	1	0	0
2005	S20053342	female	69	squall cell carcinoma	1	0	0
2005	S20053366	male	70	squall cell carcinoma	3	0	0
2005	S20053454	female	65	squall cell carcinoma	3	1	0
2005	S20053427	male	42	squall cell carcinoma	1	0	0
2005	S20053392	female	61	squall cell carcinoma	4	1	0
2005	S20053391	male	64	squall cell carcinoma	3	0	0
2005	S20053472	male	71	squall cell carcinoma	4	1	0
2005	S20053473	male	51	squall cell carcinoma	3	0	0
2005	S20053491	male	60	squall cell carcinoma	2	1	0
2005	S20053490	female	53	squall cell carcinoma	1	0	0
2005	S20053564	female	79	squall cell carcinoma	3	0	0
2005	S20053566	female	65	squall cell carcinoma	3	0	0
2005	S20053524	male	43	squall cell carcinoma	2	0	0
2005	S20053523	male	45	squall cell carcinoma	2	0	0
2005	S20053522	male	50	squall cell carcinoma	2	0	0
2005	S20053611	female	73	squall cell carcinoma	3	0	0
2005	S20053565	male	58	squall cell carcinoma	3	0	0
2005	S20053590	female	70	squall cell carcinoma	1	0	0
2005	S20053557	male	53	squall cell carcinoma	3	1	0
2005	S20051900	female	66	squall cell carcinoma	2	0	0
2005	S20051825	female	79	adenocarcinoma	2	0	0	2
2005	S20051823	male	55	squall cell carcinoma	4	1	0
2005	S20051794	female	58	adenocarcinoma	3	0	0	2
2005	S20051902	male	57	squall cell carcinoma	3	1	0
2005	S20051985	female	59	squall cell carcinoma	2	0	0
2005	S20051961	male	67	squall cell carcinoma	3	1	0
2005	S20051956	male	67	squall cell carcinoma	2	0	0
2005	S20054777	female	58	squall cell carcinoma	3	0	0
2005	S20054775	female	66	squall cell carcinoma	1	0	0
2005	S20054781	male	53	squall cell carcinoma	3	1	0
2005	S20054816	male	48	squall cell carcinoma	1	0	0
2005	S20054776	male	60	squall cell carcinoma	3	0	0
2005	S20054920	female	56	squall cell carcinoma	3	1	0
2005	S20054817	female	64	squall cell carcinoma	1	0	0
2005	S20054898	male	47	squall cell carcinoma	3	0	0
2005	S20052117	male	47	squall cell carcinoma	3	1	0
2005	S20052176	male	62	squall cell carcinoma	3	0	0
2005	S20052086	female	53	squall cell carcinoma	1	1	0	2
2005	S20052224	male	49	squall cell carcinoma	3	0	0
2005	S20052298	female	76	squall cell carcinoma	3	0	0
2005	S20052331	female	63	squall cell carcinoma	3	1	0
2005	S20052313	male	43	squall cell carcinoma	3	1	0
2005	S20052345	male	60	squall cell carcinoma	3	0	0
2005	S20052175	female	50	squall cell carcinoma	3	1	0
2005	S20052140	male	58	squall cell carcinoma	1	0	0
2005	S20052067	female	71	squall cell carcinoma	3	0	0
2005	S20052177	male	55	squall cell carcinoma	3	0	0
2005	S20052139	male	47	squall cell carcinoma	1	0	0
2005	S20055407	male	55	squall cell carcinoma	2	1	0
2005	S20050258	male	71	squall cell carcinoma	tis	0	0
2005	S20051932	male	73	squall cell carcinoma	3	0	0
2005	S20050350	male	59	squall cell carcinoma	2	0	0
2005	S20051239	male	68	squall cell carcinoma	3	0	0
2005	S20045017	male	67	squall cell carcinoma	3	1	0
2005	S20045036	male	67	squall cell carcinoma	2	1	0
2005	S20045035	male	72	squall cell carcinoma	3	1	0
2005	S20045018	male	0	squall cell carcinoma	3	1	0
2005	S20045053	male	68	squall cell carcinoma	3	0	0
2005	S20045019	female	63	squall cell carcinoma	1	0	0
2005	S20050024	male	68	squall cell carcinoma	2	1	0
2005	S20045051	male	70	squall cell carcinoma	2	0	0
2005	S20050022	male	74	squall cell carcinoma	2	1	0
2005	S20045034	female	55	squall cell carcinoma	2	0	0
2005	S20050036	male	59	squall cell carcinoma	3	0	0
2005	S20050037	male	71	squall cell carcinoma	2	0	0
2005	S20050011	male	51	squall cell carcinoma	2	0	0
2005	S20050046	male	53	squall cell carcinoma	2	0	0
2005	S20050023	male	68	squall cell carcinoma	1	0	0
2005	S20050045	male	43	squall cell carcinoma	2	0	0
2005	S20050112	male	50	squall cell carcinoma	3	1	0
2005	S20050066	male	70	squall cell carcinoma	3	0	0
2005	S20050160	male	74	squall cell carcinoma	1	0	0
2005	S20050127	female	49	squall cell carcinoma	3	1	0
2005	S20050200	male	75	squall cell carcinoma	3	1	0
2005	S20050167	male	70	squall cell carcinoma	1	0	0
2005	S20050159	male	49	squall cell carcinoma	1	0	0
2005	S20050199	male	55	squall cell carcinoma	3	1	0
2005	S20050239	male	63	squall cell carcinoma	3	1	0
2005	S20050169	female	71	squall cell carcinoma	2	0	0
2005	S20050220	female	63	squall cell carcinoma	3	0	0
2005	S20050221	male	56	squall cell carcinoma	1	0	0
2005	S20050240	male	57	squall cell carcinoma	3	0	0
2005	S20050259	male	46	squall cell carcinoma	2	1	0
2005	S20050264	male	48	squall cell carcinoma	1	0	0
2005	S20050238	male	57	squall cell carcinoma	2	1	0
2005	S20050312	female	54	squall cell carcinoma	3	1	0
2005	S20050268	female	52	squall cell carcinoma	3	0	0
2005	S20050294	male	68	squall cell carcinoma	3	1	0
2005	S20050330	male	63	adenocarcinoma	2	0	0	2
2005	S20050329	male	42	squall cell carcinoma	2	1	0
2005	S20050327	male	55	squall cell carcinoma	3	0	0
2005	S20050360	male	60	squall cell carcinoma	3	1	0
2005	S20050349	male	68	squall cell carcinoma	3	0	0
2005	S20050328	male	71	other	2	1	0
2005	S20050427	male	57	squall cell carcinoma	x	1	0
2005	S20050414	female	70	squall cell carcinoma	3	0	0
2005	S20050445	male	53	squall cell carcinoma	3	0	0
2005	S20050497	male	56	squall cell carcinoma	3	1	0
2005	S20050446	male	69	squall cell carcinoma	2	1	0
2005	S20050483	female	53	squall cell carcinoma	3	0	0
2005	S20050499	male	52	adenocarcinoma	4	1	0	2
2005	S20050500	female	57	squall cell carcinoma	2	0	0
2005	S20050517	male	67	squall cell carcinoma	3	1	0
2005	S20050498	male	62	squall cell carcinoma	3	1	0
2005	S20050564	male	54	squall cell carcinoma	3	0	0
2005	S20050595	male	42	squall cell carcinoma	3	0	0
2005	S20050599	male	63	squall cell carcinoma	2	1	0
2005	S20050596	male	75	squall cell carcinoma	3	0	0
2005	S20050544	male	58	squall cell carcinoma	1	0	0
2005	S20050675	male	42	squall cell carcinoma	3	0	0
2005	S20050613	male	54	squall cell carcinoma	2	0	0
2005	S20050723	male	54	squall cell carcinoma	3	0	0
2005	S20050682	male	56	squall cell carcinoma	1	0	0
2005	S20050646	male	52	other	3	0	0
2005	S20050684	male	45	squall cell carcinoma	2	0	0
2005	S20050830	male	57	squall cell carcinoma	3	0	0
2005	S20050707	female	72	squall cell carcinoma	3	0	0
2005	S20050685	male	56	squall cell carcinoma	3	0	0
2005	S20050769	male	60	squall cell carcinoma	3	0	0
2005	S20050721	male	57	squall cell carcinoma	3	1	0
2005	S20050742	male	64	squall cell carcinoma	2	0	0
2005	S20050808	male	61	squall cell carcinoma	2	1	0
2005	S20050770	female	64	squall cell carcinoma	2	1	0
2005	S20050722	male	68	squall cell carcinoma	2	0	0
2005	S20050743	male	61	squall cell carcinoma	1	0	0
2005	S20050810	male	62	squall cell carcinoma	1	0	0
2005	S20050809	female	59	squall cell carcinoma	3	1	0
2005	S20050788	male	71	squall cell carcinoma	2	0	0
2005	S20050942	male	68	squall cell carcinoma	2	0	0
2005	S20050960	female	89	squall cell carcinoma	3	0	0
2005	S20050831	male	67	squall cell carcinoma	1	0	0
2005	S20050866	female	53	squall cell carcinoma	2	0	0
2005	S20050913	male	69	adenocarcinoma	3	1	0	2
2005	S20050865	female	57	adenocarcinoma	3	0	0	2
2005	S20050875	male	61	squall cell carcinoma	2	1	0
2005	S20050910	male	68	squall cell carcinoma	3	1	0
2005	S20050941	female	53	squall cell carcinoma	3	1	0
2005	S20050993	male	60	squall cell carcinoma	1	0	0
2005	S20050897	female	66	squall cell carcinoma	4	0	0
2005	S20050944	male	56	squall cell carcinoma	2	0	0
2005	S20050867	female	67	squall cell carcinoma	2	1	0
2005	S20050896	male	63	other	3	1	0
2005	S20050829	female	64	squall cell carcinoma	1	1	0
2005	S20050997	male	75	squall cell carcinoma	3	0	0
2005	S20051090	male	70	other	1	0	0
2005	S20050961	female	55	squall cell carcinoma	2	1	0
2005	S20051058	male	54	squall cell carcinoma	3	1	0
2005	S20051033	male	58	squall cell carcinoma	1	0	0
2005	S20051002	male	63	squall cell carcinoma	2	0	0
2005	S20051056	male	58	squall cell carcinoma	1	0	0
2005	S20050943	male	50	adenocarcinoma	4	1	0	3
2005	S20050995	male	65	squall cell carcinoma	3	0	0
2005	S20050994	male	50	squall cell carcinoma	3	0	0
2005	S20050999	male	82	squall cell carcinoma	3	1	0
2005	S20050996	male	54	squall cell carcinoma	2	1	0
2005	S20051017	male	59	squall cell carcinoma	3	1	0
2005	S20051088	male	67	squall cell carcinoma	3	1	0
2005	S20051018	male	61	squall cell carcinoma	3	1	0
2005	S20051019	male	56	squall cell carcinoma	3	0	0
2005	S20051034	male	65	squall cell carcinoma	3	1	0	3
2005	S20051114	female	67	adenocarcinoma	3	1	0	3
2005	S20051059	male	70	squall cell carcinoma	3	1	0
2005	S20051057	male	60	squall cell carcinoma	3	1	0
2005	S20051089	male	64	squall cell carcinoma	2	0	0
2005	S20051140	male	42	squall cell carcinoma	2	0	0	3
2005	S20051163	male	79	adenocarcinoma	3	0	0	2
2005	S20051206	male	55	squall cell carcinoma	3	1	0
2005	S20051204	male	62	squall cell carcinoma	1	0	0
2005	S20051270	female	52	squall cell carcinoma	3	1	0
2005	S20051139	male	57	other	tis	0	0
2005	S20051241	male	71	squall cell carcinoma	3	1	0	3
2005	S20051297	female	69	squall cell carcinoma	2	0	0
2005	S20051205	male	56	squall cell carcinoma	2	1	0
2005	S20051307	female	72	adenocarcinoma	3	1	0	2
2005	S20051271	female	70	squall cell carcinoma	3	1	0
2005	S20051378	male	74	adenocarcinoma	3	1	0	3
2005	S20051355	male	70	squall cell carcinoma	3	1	0
2005	S20051269	male	67	other	2	1	0
2005	S20051379	female	48	squall cell carcinoma	2	0	0
2005	S20051296	female	76	squall cell carcinoma	3	0	0
2005	S20051509	female	54	squall cell carcinoma	2	0	0
2005	S20051449	male	61	squall cell carcinoma	3	1	0
2005	S20051486	female	69	squall cell carcinoma	2	0	0
2005	S20051319	male	52	adenocarcinoma	3	1	0	3
2005	S20051490	female	69	squall cell carcinoma	3	1	0
2005	S20051443	male	77	squall cell carcinoma	2	0	0
2005	S20051460	male	72	squall cell carcinoma	3	1	0
2005	S20051416	female	68	squall cell carcinoma	3	0	0
2005	S20051390	male	51	squall cell carcinoma	3	1	0
2005	S20051534	female	45	squall cell carcinoma	3	1	0
2005	S20051414	male	69	squall cell carcinoma	3	0	0
2005	S20051485	male	61	squall cell carcinoma	3	1	0
2005	S20051510	male	58	squall cell carcinoma	3	0	0
2005	S20051492	male	53	squall cell carcinoma	2	0	0
2005	S20051536	female	68	squall cell carcinoma	3	0	0
2005	S20051533	male	69	squall cell carcinoma	3	0	0
2005	S20051613	male	55	squall cell carcinoma	2	0	0
2005	S20051511	female	54	squall cell carcinoma	2	0	0
2005	S20051587	male	61	squall cell carcinoma	2	0	0
2005	S20051568	male	52	squall cell carcinoma	3	0	0
2005	S20051615	female	45	squall cell carcinoma	3	0	0
2005	S20051612	female	68	squall cell carcinoma	3	0	0
2005	S20051603	male	60	squall cell carcinoma	1	0	0
2005	S20051567	female	64	squall cell carcinoma	2	0	0
2005	S20051614	male	71	squall cell carcinoma	4	1	0
2005	S20051646	female	63	squall cell carcinoma	2	1	0
2005	S20051645	female	66	squall cell carcinoma	1	0	0
2005	S20051716	male	46	squall cell carcinoma	2	1	0
2005	S20051738	female	57	squall cell carcinoma	2	0	0
2005	S20051739	male	62	squall cell carcinoma	2	1	0
2005	S20051901	female	63	squall cell carcinoma	1	1	0
2005	S20051774	female	45	squall cell carcinoma	3	0	0
2005	S20051822	male	70	squall cell carcinoma	3	0	0
2005	S20051740	male	58	squall cell carcinoma	2	1	0
2005	S20051775	male	61	squall cell carcinoma	3	0	0
2005	S20051930	female	75	squall cell carcinoma	3	0	0
2005	S20051773	male	60	squall cell carcinoma	3	0	0
2005	S20051793	male	20	squall cell carcinoma	3	1	0
2005	S20051986	male	56	squall cell carcinoma	3	0	0
2005	S20051931	female	39	other	1	0	0
2005	S20052084	male	42	squall cell carcinoma	3	1	0	2
2005	S20052035	male	61	squall cell carcinoma	3	0	0
2005	S20051933	female	60	squall cell carcinoma	2	1	0
2005	S20051957	female	63	other	tis	0	0
2005	S20052068	male	58	squall cell carcinoma	2	1	0
2005	S20052085	male	72	squall cell carcinoma	3	1	0	3
2005	S20052036	male	46	squall cell carcinoma	3	1	0
2005	S20052003	male	77	squall cell carcinoma	3	0	0
2005	S20052000	male	50	squall cell carcinoma	3	1	0
2005	S20052087	female	69	squall cell carcinoma	3	0	0	2
2005	S20053549	female	62	other	2	0	0
2005	S20053679	male	70	squall cell carcinoma	2	1	0
2005	S20053657	male	63	squall cell carcinoma	2	0	0
2005	S20053676	male	51	squall cell carcinoma	2	0	0
2005	S20053703	female	67	squall cell carcinoma	1	0	0
2005	S20053678	male	51	squall cell carcinoma	3	1	0
2005	S20053634	female	72	squall cell carcinoma	2	0	0
2005	S20053655	male	51	squall cell carcinoma	3	0	0
2005	S20053702	male	63	squall cell carcinoma	3	1	0
2005	S20053654	female	61	squall cell carcinoma	3	0	0
2005	S20053726	male	60	squall cell carcinoma	1	0	0
2005	S20053729	male	51	squall cell carcinoma	3	1	0
2005	S20053656	female	60	other	2	0	0
2005	S20053755	male	40	squall cell carcinoma	2	0	0
2005	S20053727	male	55	squall cell carcinoma	3	0	0
2005	S20053728	female	60	other	2	1	0
2005	S20053757	male	51	squall cell carcinoma	2	0	0
2005	S20053756	male	66	other	1	0	0	2
2005	S20053792	male	64	squall cell carcinoma	2	0	0
2005	S20053790	male	58	squall cell carcinoma	3	1	0
2005	S20053777	male	60	squall cell carcinoma	3	1	0
2005	S20053776	female	63	squall cell carcinoma	2	0	0
2005	S20053791	female	57	squall cell carcinoma	3	0	0
2005	S20053932	male	63	squall cell carcinoma	2	0	0
2005	S20053893	male	55	squall cell carcinoma	3	0	0
2005	S20053814	male	68	squall cell carcinoma	1	0	0
2005	S20053775	male	62	squall cell carcinoma	3	0	0
2005	S20053826	female	66	squall cell carcinoma	2	1	0
2005	S20053870	male	49	squall cell carcinoma	2	0	0
2005	S20054005	female	76	squall cell carcinoma	2	0	0
2005	S20054006	female	65	squall cell carcinoma	3	0	0
2005	S20053915	male	43	squall cell carcinoma	2	0	0
2005	S20053894	male	60	squall cell carcinoma	1	0	0
2005	S20053930	male	50	squall cell carcinoma	3	0	0
2005	S20053931	male	51	squall cell carcinoma	2	0	0
2005	S20054615	male	49	squall cell carcinoma	3	0	0
2005	S20053914	male	51	squall cell carcinoma	2	0	0
2005	S20053989	male	41	squall cell carcinoma	2	0	0
2005	S20053988	male	57	squall cell carcinoma	3	1	0
2005	S20054025	male	52	squall cell carcinoma	3	0	0	2
2005	S20054026	female	56	squall cell carcinoma	1	0	0
2005	S20054024	male	70	squall cell carcinoma	3	1	0
2005	S20054061	male	64	squall cell carcinoma	3	1	0
2005	S20054106	male	61	squall cell carcinoma	3	1	0
2005	S20054082	male	56	adenocarcinoma	3	1	0	2
2005	S20054081	male	61	squall cell carcinoma	3	1	0
2005	S20054107	female	62	squall cell carcinoma	4	1	0
2005	S20054142	male	65	other	2	1	0
2005	S20054140	male	40	squall cell carcinoma	3	0	0
2005	S20054175	male	60	squall cell carcinoma	3	1	0
2005	S20054172	female	68	squall cell carcinoma	2	0	0
2005	S20054141	female	51	squall cell carcinoma	3	0	0
2005	S20054164	male	50	squall cell carcinoma	3	1	0
2005	S20054163	male	65	squall cell carcinoma	1	0	0
2005	S20054199	female	68	squall cell carcinoma	3	0	0
2005	S20054198	female	71	squall cell carcinoma	3	0	0
2005	S20054270	female	67	squall cell carcinoma	2	0	0
2005	S20054241	male	58	squall cell carcinoma	2	0	0
2005	S20054257	male	56	squall cell carcinoma	3	0	0
2005	S20054256	male	69	squall cell carcinoma	3	1	0
2005	S20054224	male	57	other	3	0	0
2005	S20054255	male	53	squall cell carcinoma	3	1	0
2005	S20054283	male	52	squall cell carcinoma	2	0	0
2005	S20054254	male	60	squall cell carcinoma	3	1	0
2005	S20054269	female	73	squall cell carcinoma	tis	0	0
2005	S20054332	male	52	adenocarcinoma	3	0	0	3
2005	S20054317	male	74	squall cell carcinoma	3	1	0
2005	S20054318	male	58	squall cell carcinoma	2	1	0
2005	S20054365	female	50	squall cell carcinoma	2	0	0
2005	S20054345	male	60	squall cell carcinoma	2	1	0
2005	S20054462	male	50	squall cell carcinoma	3	1	0
2005	S20054398	male	72	squall cell carcinoma	3	1	0
2005	S20054461	female	70	squall cell carcinoma	2	0	0
2005	S20054616	male	54	squall cell carcinoma	2	0	0
2005	S20054482	male	59	squall cell carcinoma	3	0	0
2005	S20054483	male	73	squall cell carcinoma	3	0	0
2005	S20054502	male	63	squall cell carcinoma	2	1	0
2005	S20054518	male	50	squall cell carcinoma	4	1	0
2005	S20054519	male	63	squall cell carcinoma	3	1	0
2005	S20054585	male	49	squall cell carcinoma	3	1	0
2005	S20054681	female	42	squall cell carcinoma	1	0	0
2005	S20054603	male	72	squall cell carcinoma	3	0	0
2005	S20054602	female	63	squall cell carcinoma	2	0	0
2005	S20054604	male	74	squall cell carcinoma	2	1	0
2005	S20054682	male	72	squall cell carcinoma	2	0	0	3
2005	S20054795	male	65	squall cell carcinoma	2	1	0
2005	S20054614	male	69	adenocarcinoma	3	0	0	3
2005	S20054699	male	52	squall cell carcinoma	1	1	0
2005	S20054683	female	66	squall cell carcinoma	3	0	0
2005	S20054718	male	56	squall cell carcinoma	4	1	0
2005	S20054719	female	60	squall cell carcinoma	2	0	0
2005	S20054755	male	56	squall cell carcinoma	3	1	0
2005	S20054717	female	66	squall cell carcinoma	1	1	0
2005	S20054875	male	61	squall cell carcinoma	3	0	0
2005	S20054724	female	66	squall cell carcinoma	2	1	0
2005	S20054823	female	63	squall cell carcinoma	2	1	0
2005	S20054836	male	56	squall cell carcinoma	2	0	0
2005	S20054961	female	67	squall cell carcinoma	2	0	0
2005	S20054921	male	42	squall cell carcinoma	2	0	0
2005	S20055003	male	62	squall cell carcinoma	1	0	0
2005	S20054958	male	56	squall cell carcinoma	1	0	0
2005	S20055020	male	82	adenocarcinoma	1	0	0	3
2005	S20055004	female	59	squall cell carcinoma	2	0	0
2005	S20055047	male	68	squall cell carcinoma	3	0	0
2005	S20055090	female	62	squall cell carcinoma	2	0	0
2005	S20055061	female	63	squall cell carcinoma	2	1	0
2005	S20055092	male	59	squall cell carcinoma	2	0	0
2005	S20055046	male	60	squall cell carcinoma	3	0	0
2005	S20055021	male	69	squall cell carcinoma	3	1	0
2005	S20055134	female	63	squall cell carcinoma	3	0	0
2005	S20055113	male	53	squall cell carcinoma	2	1	0
2005	S20055091	male	71	squall cell carcinoma	3	0	0
2005	S20055062	female	66	squall cell carcinoma	3	0	0
2005	S20055089	male	62	squall cell carcinoma	1	0	0
2005	S20055101	male	58	squall cell carcinoma	3	0	0
2005	S20055112	male	61	squall cell carcinoma	3	1	0
2005	S20055158	male	37	squall cell carcinoma	3	0	0
2005	S20055180	male	68	squall cell carcinoma	3	0	0
2005	S20055163	female	65	squall cell carcinoma	1	1	0
2005	S20055159	male	65	squall cell carcinoma	3	1	0
2005	S20055138	male	40	squall cell carcinoma	3	1	0
2005	S20055177	male	60	adenocarcinoma	4	1	0	2
2005	S20055253	female	53	squall cell carcinoma	3	0	0
2005	S20055176	male	72	squall cell carcinoma	1	1	0
2005	S20055264	female	67	squall cell carcinoma	3	1	0
2005	S20055239	male	53	squall cell carcinoma	3	1	0
2005	S20055254	female	51	squall cell carcinoma	3	1	0
2005	S20055304	female	69	squall cell carcinoma	3	0	0
2005	S20055284	male	70	squall cell carcinoma	3	1	0
2005	S20055240	male	76	squall cell carcinoma	3	1	0
2005	S20055252	male	60	squall cell carcinoma	4	1	0
2005	S20055221	male	57	squall cell carcinoma	3	1	0
2005	S20055283	male	53	squall cell carcinoma	3	0	0
2005	S20055355	male	40	squall cell carcinoma	3	1	0
2005	S20055349	male	67	squall cell carcinoma	3	0	0
2005	S20055354	male	63	squall cell carcinoma	3	0	0
2005	S20055353	male	61	squall cell carcinoma	2	0	0
2005	S20055358	male	59	squall cell carcinoma	1	1	0
2005	S20055399	male	41	other	4	1	0
2005	S20055425	female	52	squall cell carcinoma	2	0	0
2005	S20055207	male	71	squall cell carcinoma	3	0	0
2005	S20050351	female	76	squall cell carcinoma	1	0	0
2005	S20050683	female	68	squall cell carcinoma	3	0	0
2005	S20051955	female	63	squall cell carcinoma	2	0	0
2005	S20052001	male	58	squall cell carcinoma	1	0	0
2006	S20060807	female	70	squall cell carcinoma	3	0	0
2006	S20060810	male	54	squall cell carcinoma	3	1	0
2006	S20060808	male	67	squall cell carcinoma	3	1	0
2006	S20060758	female	66	adenocarcinoma	3	1	0	3
2006	S20060809	male	53	squall cell carcinoma	2	0	0
2006	S20060830	female	62	adenocarcinoma	3	0	0	2
2006	S20060866	female	59	squall cell carcinoma	2	1	0
2006	S20060873	female	49	squall cell carcinoma	3	0	0
2006	S20060829	male	50	squall cell carcinoma	3	0	0
2006	S20060806	male	52	squall cell carcinoma	3	0	0
2006	S20062980	male	68	squall cell carcinoma	3	1	0
2006	S20062932	male	56	squall cell carcinoma	3	1	0
2006	S20063026	male	53	squall cell carcinoma	2	1	0
2006	S20062907	male	48	squall cell carcinoma	3	0	0
2006	S20063063	female	70	squall cell carcinoma	3	1	0
2006	S20062983	female	50	squall cell carcinoma	1	0	0
2006	S20062956	male	57	squall cell carcinoma	2	0	0
2006	S20062957	male	51	squall cell carcinoma	3	1	0
2006	S20062982	male	65	squall cell carcinoma	1	1	0
2006	S20065175	male	46	squall cell carcinoma	3	1	0
2006	S20065323	male	70	adenocarcinoma	3	1	0	2
2006	S20065147	male	44	squall cell carcinoma	1	0	0
2006	S20065299	male	41	squall cell carcinoma	3	1	0
2006	S20065224	female	68	squall cell carcinoma	3	0	0
2006	S20065268	male	44	squall cell carcinoma	3	0	0
2006	S20065273	male	64	squall cell carcinoma	2	0	0
2006	S20065304	male	66	squall cell carcinoma	2	0	0
2006	S20065653	female	69	squall cell carcinoma	4	1	0
2006	S20060154	male	58	squall cell carcinoma	3	0	0
2006	S20060026	female	59	squall cell carcinoma	2	0	0
2006	S20061766	male	60	squall cell carcinoma	3	0	0
2006	S20061840	female	64	squall cell carcinoma	3	0	0
2006	S20061704	female	72	squall cell carcinoma	2	0	0
2006	S20061796	female	49	squall cell carcinoma	3	0	0
2006	S20061865	male	60	adenocarcinoma	3	0	0	2
2006	S20061965	male	65	squall cell carcinoma	2	0	0
2006	S20061975	male	60	squall cell carcinoma	3	0	0
2006	S20064070	female	70	squall cell carcinoma	1	0	0
2006	S20063957	male	42	squall cell carcinoma	3	0	0
2006	S20064005	female	76	squall cell carcinoma	3	1	0
2006	S20064029	male	72	squall cell carcinoma	1	0	0
2006	S20064052	female	68	squall cell carcinoma	1	0	0
2006	S20064051	male	60	adenocarcinoma	3	1	0	2
2006	S20064162	female	70	squall cell carcinoma	2	0	0
2006	S20064006	female	40	squall cell carcinoma	3	1	0
2006	S20064030	male	55	squall cell carcinoma	4	1	0	3
2006	S20064056	female	61	squall cell carcinoma	3	0	0
2006	S20060009	male	58	squall cell carcinoma	1	0	0
2006	S20055478	female	71	squall cell carcinoma	2	0	0
2006	S20055464	male	54	squall cell carcinoma	3	0	0
2006	S20060047	female	66	squall cell carcinoma	3	1	0
2006	S20062365	male	45	other	1	0	0
2006	S20062435	male	50	squall cell carcinoma	1	0	0
2006	S20063205	male	38	squall cell carcinoma	2	0	0
2006	S20063300	female	52	squall cell carcinoma	3	1	0
2006	S20063204	male	64	squall cell carcinoma	4	1	0
2006	S20063316	female	59	squall cell carcinoma	3	0	0
2006	S20063013	female	59	squall cell carcinoma	3	0	0
2006	S20061169	male	52	squall cell carcinoma	3	1	0
2006	S20061203	male	43	squall cell carcinoma	3	1	0
2006	S20061198	male	60	squall cell carcinoma	3	1	0
2006	S20061310	female	52	squall cell carcinoma	1	0	0
2006	S20061143	male	63	squall cell carcinoma	2	0	0
2006	S20061123	female	34	squall cell carcinoma	3	0	0
2006	S20061103	female	57	squall cell carcinoma	tis	0	0
2006	S20061171	male	75	squall cell carcinoma	3	1	0
2006	S20061216	male	53	squall cell carcinoma	3	0	0
2006	S20061144	female	60	squall cell carcinoma	2	0	0
2006	S20061288	female	58	squall cell carcinoma	3	1	0
2006	S20061208	male	60	squall cell carcinoma	4	1	0
2006	S20061236	female	70	squall cell carcinoma	3	1	0
2006	S20061259	male	63	squall cell carcinoma	1	0	0
2006	S20061255	male	68	squall cell carcinoma	3	1	0
2006	S20061258	female	66	squall cell carcinoma	1	1	0
2006	S20061287	male	69	squall cell carcinoma	1	0	0
2006	S20061343	female	67	squall cell carcinoma	3	1	0
2006	S20063378	male	57	squall cell carcinoma	1	0	0
2006	S20063277	female	64	squall cell carcinoma	2	0	0
2006	S20063325	male	58	squall cell carcinoma	1	1	0
2006	S20063461	male	67	squall cell carcinoma	3	1	0
2006	S20063408	male	50	squall cell carcinoma	tis	0	0
2006	S20063428	male	40	squall cell carcinoma	1	0	0
2006	S20063407	male	67	squall cell carcinoma	3	0	0
2006	S20060226	male	63	squall cell carcinoma	3	0	0
2006	S20055352	male	58	other	3	0	0
2006	S20060048	male	70	squall cell carcinoma	1	0	0
2006	S20055426	male	38	squall cell carcinoma	3	1	0
2006	S20055408	female	72	squall cell carcinoma	3	1	0
2006	S20055463	male	76	squall cell carcinoma	3	0	0
2006	S20060094	female	61	squall cell carcinoma	3	1	0
2006	S20060010	male	50	squall cell carcinoma	3	1	0
2006	S20060028	male	63	squall cell carcinoma	2	0	0
2006	S20060580	female	57	other	3	0	0
2006	S20060027	female	70	squall cell carcinoma	2	0	0
2006	S20060115	male	43	squall cell carcinoma	3	1	0
2006	S20060093	female	67	squall cell carcinoma	2	0	0
2006	S20060114	male	51	squall cell carcinoma	2	0	0
2006	S20060171	male	59	squall cell carcinoma	1	1	0
2006	S20060647	male	50	squall cell carcinoma	3	1	0
2006	S20060153	female	72	squall cell carcinoma	3	0	0
2006	S20060186	female	49	squall cell carcinoma	3	1	0
2006	S20060172	male	50	squall cell carcinoma	3	0	0	2
2006	S20060185	male	72	squall cell carcinoma	3	1	0
2006	S20060203	male	58	squall cell carcinoma	3	1	0
2006	S20060209	female	76	squall cell carcinoma	1	0	0
2006	S20060208	male	59	other	3	1	0
2006	S20060225	male	62	squall cell carcinoma	3	1	0
2006	S20060244	male	54	other	2	1	0
2006	S20060237	male	58	squall cell carcinoma	1	0	0
2006	S20060245	male	56	squall cell carcinoma	3	0	0
2006	S20060262	male	42	squall cell carcinoma	3	0	0	2
2006	S20060280	male	54	squall cell carcinoma	3	0	0
2006	S20060302	female	73	squall cell carcinoma	1	0	0
2006	S20060293	male	55	squall cell carcinoma	3	0	0
2006	S20060303	male	52	squall cell carcinoma	3	0	0
2006	S20060370	female	66	squall cell carcinoma	3	0	0
2006	S20060367	female	60	squall cell carcinoma	2	1	0
2006	S20060345	female	57	squall cell carcinoma	3	1	0
2006	S20060369	male	50	squall cell carcinoma	3	0	0
2006	S20060507	male	56	squall cell carcinoma	4	1	0
2006	S20060420	male	54	squall cell carcinoma	3	0	0
2006	S20060327	male	60	squall cell carcinoma	2	1	0
2006	S20060449	female	50	squall cell carcinoma	2	0	0
2006	S20060459	male	57	squall cell carcinoma	2	1	0
2006	S20060450	male	70	squall cell carcinoma	3	1	0
2006	S20060527	male	68	squall cell carcinoma	3	1	0	3
2006	S20060482	male	43	squall cell carcinoma	3	1	0
2006	S20060448	male	61	squall cell carcinoma	3	0	0
2006	S20060399	female	76	squall cell carcinoma	4	0	0
2006	S20060506	female	73	squall cell carcinoma	3	1	0
2006	S20060447	male	60	squall cell carcinoma	2	0	0
2006	S20060455	male	69	squall cell carcinoma	2	1	0	3
2006	S20060398	male	59	other	tis	0	0
2006	S20060481	male	57	squall cell carcinoma	2	1	0
2006	S20060483	male	55	squall cell carcinoma	2	0	0
2006	S20060525	male	51	squall cell carcinoma	3	1	0
2006	S20060549	female	55	squall cell carcinoma	2	0	0
2006	S20060578	male	60	squall cell carcinoma	3	0	0
2006	S20060620	female	52	squall cell carcinoma	3	0	0
2006	S20060505	male	41	squall cell carcinoma	2	0	0
2006	S20060700	male	62	squall cell carcinoma	3	0	0
2006	S20060504	male	67	squall cell carcinoma	2	0	0
2006	S20060547	male	73	squall cell carcinoma	2	1	0
2006	S20060610	female	58	squall cell carcinoma	3	1	0
2006	S20060579	male	74	squall cell carcinoma	2	0	0
2006	S20060611	female	69	squall cell carcinoma	2	1	0
2006	S20060548	male	53	other	2	0	0
2006	S20060648	female	48	squall cell carcinoma	3	0	0
2006	S20060621	male	62	squall cell carcinoma	3	1	0
2006	S20060644	male	74	squall cell carcinoma	3	0	0
2006	S20060645	female	61	squall cell carcinoma	2	0	0
2006	S20060622	male	68	squall cell carcinoma	3	1	0
2006	S20060670	male	64	other	2	0	0
2006	S20060702	male	58	squall cell carcinoma	2	0	0
2006	S20060646	female	59	squall cell carcinoma	3	0	0
2006	S20060671	male	46	squall cell carcinoma	3	1	0
2006	S20060777	female	67	squall cell carcinoma	3	1	0
2006	S20060701	male	58	squall cell carcinoma	2	0	0
2006	S20060779	male	70	squall cell carcinoma	3	0	0
2006	S20060759	female	53	squall cell carcinoma	1	0	0
2006	S20060870	female	60	squall cell carcinoma	3	1	0
2006	S20060828	male	55	squall cell carcinoma	4	1	0
2006	S20060895	male	52	squall cell carcinoma	4	0	0
2006	S20060865	male	47	squall cell carcinoma	3	0	0
2006	S20061004	female	60	squall cell carcinoma	2	0	0
2006	S20060917	female	70	squall cell carcinoma	3	0	0
2006	S20061025	female	58	squall cell carcinoma	3	0	0
2006	S20060897	male	67	squall cell carcinoma	2	1	0
2006	S20060916	female	66	squall cell carcinoma	3	0	0
2006	S20061047	male	53	squall cell carcinoma	3	1	0
2006	S20060942	male	57	squall cell carcinoma	2	0	0
2006	S20061027	male	63	squall cell carcinoma	3	1	0
2006	S20060943	female	52	squall cell carcinoma	3	1	0
2006	S20060958	female	66	other	1	0	0
2006	S20061005	male	75	squall cell carcinoma	3	0	0
2006	S20061006	female	62	squall cell carcinoma	2	1	0
2006	S20061072	male	58	squall cell carcinoma	2	1	0
2006	S20061026	male	61	squall cell carcinoma	3	0	0
2006	S20061170	male	57	squall cell carcinoma	2	0	0
2006	S20061028	male	70	squall cell carcinoma	3	0	0
2006	S20061071	male	55	squall cell carcinoma	3	1	0
2006	S20061048	male	54	squall cell carcinoma	2	1	0
2006	S20061256	female	60	squall cell carcinoma	3	1	0
2006	S20061070	male	45	squall cell carcinoma	2	0	0
2006	S20061147	male	54	squall cell carcinoma	3	1	0
2006	S20061124	female	66	squall cell carcinoma	2	1	0
2006	S20061104	male	56	squall cell carcinoma	4	1	0
2006	S20061175	male	55	squall cell carcinoma	3	1	0
2006	S20061257	female	71	squall cell carcinoma	2	1	0
2006	S20061286	male	53	squall cell carcinoma	3	0	0
2006	S20061308	male	64	squall cell carcinoma	1	0	0
2006	S20061421	male	53	squall cell carcinoma	3	0	0
2006	S20061309	female	44	squall cell carcinoma	3	1	0
2006	S20061395	female	68	squall cell carcinoma	3	1	0
2006	S20061394	male	60	squall cell carcinoma	3	0	0
2006	S20061307	male	68	squall cell carcinoma	2	1	0
2006	S20061424	male	60	squall cell carcinoma	2	0	0
2006	S20061342	male	67	squall cell carcinoma	2	0	0
2006	S20061373	male	44	squall cell carcinoma	3	1	0
2006	S20061423	male	53	squall cell carcinoma	3	0	0
2006	S20061422	male	56	squall cell carcinoma	2	0	0
2006	S20061347	male	65	squall cell carcinoma	3	0	0
2006	S20061374	female	65	squall cell carcinoma	3	0	0
2006	S20061457	male	52	squall cell carcinoma	3	1	0
2006	S20061483	male	65	squall cell carcinoma	3	0	0
2006	S20061488	male	55	adenocarcinoma	3	1	0	2
2006	S20061563	female	67	squall cell carcinoma	3	1	0
2006	S20061508	female	58	squall cell carcinoma	2	0	0
2006	S20061538	female	45	squall cell carcinoma	3	1	0	3
2006	S20061581	female	63	squall cell carcinoma	1	0	0
2006	S20061622	female	74	squall cell carcinoma	2	0	0
2006	S20061659	male	57	squall cell carcinoma	3	0	0
2006	S20061623	female	60	adenocarcinoma	3	0	0	2
2006	S20061707	female	64	squall cell carcinoma	3	1	0
2006	S20061658	male	54	squall cell carcinoma	3	1	0
2006	S20061727	male	66	squall cell carcinoma	2	1	0
2006	S20061705	female	75	squall cell carcinoma	2	0	0	3
2006	S20061765	male	42	squall cell carcinoma	3	1	0
2006	S20061663	female	58	squall cell carcinoma	3	1	0
2006	S20061684	male	72	squall cell carcinoma	3	0	0
2006	S20061726	male	43	squall cell carcinoma	1	1	0
2006	S20062019	male	69	squall cell carcinoma	3	1	0
2006	S20061922	female	53	squall cell carcinoma	3	0	0
2006	S20061964	male	67	squall cell carcinoma	2	0	0
2006	S20062001	female	56	squall cell carcinoma	2	0	0
2006	S20062074	male	51	squall cell carcinoma	1	0	0
2006	S20061921	male	56	squall cell carcinoma	3	1	0
2006	S20062050	male	53	squall cell carcinoma	3	1	0
2006	S20062028	male	74	squall cell carcinoma	3	0	0
2006	S20062020	male	56	squall cell carcinoma	3	1	0
2006	S20062054	male	71	squall cell carcinoma	2	0	0
2006	S20062018	male	48	squall cell carcinoma	1	1	0
2006	S20062109	male	69	squall cell carcinoma	1	0	0
2006	S20062052	female	69	adenocarcinoma	2	0	0	3
2006	S20062051	male	45	squall cell carcinoma	3	1	0
2006	S20062055	male	58	squall cell carcinoma	1	0	0
2006	S20062083	female	59	squall cell carcinoma	2	0	0
2006	S20062073	female	53	squall cell carcinoma	3	0	0
2006	S20062053	male	56	squall cell carcinoma	3	1	0
2006	S20062172	female	56	squall cell carcinoma	3	0	0
2006	S20062190	female	60	squall cell carcinoma	2	0	0
2006	S20062212	female	68	squall cell carcinoma	2	0	0
2006	S20062108	male	56	squall cell carcinoma	3	1	0
2006	S20062396	female	65	other	2	1	0
2006	S20062141	male	55	squall cell carcinoma	3	0	0
2006	S20062191	male	57	squall cell carcinoma	2	0	0
2006	S20062142	male	46	squall cell carcinoma	2	0	0
2006	S20062189	male	72	squall cell carcinoma	3	1	0
2006	S20062192	female	68	squall cell carcinoma	3	1	0
2006	S20062211	male	65	squall cell carcinoma	2	1	0
2006	S20062264	female	76	squall cell carcinoma	1	0	0
2006	S20062363	male	74	other	3	0	0
2006	S20062289	male	42	squall cell carcinoma	3	0	0
2006	S20062288	female	58	other	tis	0	0
2006	S20062297	female	54	squall cell carcinoma	3	0	0
2006	S20062319	male	54	adenocarcinoma	3	0	0	2
2006	S20062265	male	60	other	3	1	0
2006	S20062416	female	52	squall cell carcinoma	2	0	0
2006	S20062362	male	60	squall cell carcinoma	2	1	0
2006	S20062366	male	48	squall cell carcinoma	2	0	0
2006	S20062318	female	60	squall cell carcinoma	2	0	0
2006	S20062557	male	54	adenocarcinoma	3	1	0	2
2006	S20062475	female	66	squall cell carcinoma	3	1	0
2006	S20062558	male	56	squall cell carcinoma	2	0	0
2006	S20062478	male	61	squall cell carcinoma	1	0	0
2006	S20062455	male	52	squall cell carcinoma	2	0	0
2006	S20062476	male	69	squall cell carcinoma	1	0	0
2006	S20062477	male	70	squall cell carcinoma	3	1	0
2006	S20062513	male	69	squall cell carcinoma	3	1	0
2006	S20062487	female	59	other	2	1	0
2006	S20062532	male	60	squall cell carcinoma	3	1	0
2006	S20062533	male	56	squall cell carcinoma	3	0	0
2006	S20062514	female	56	squall cell carcinoma	3	0	0
2006	S20062576	male	45	squall cell carcinoma	3	1	0
2006	S20062553	female	54	squall cell carcinoma	1	0	0
2006	S20062609	female	48	squall cell carcinoma	3	0	0
2006	S20062669	female	75	squall cell carcinoma	1	0	0
2006	S20062556	male	61	squall cell carcinoma	3	0	0
2006	S20062608	male	78	squall cell carcinoma	3	0	0
2006	S20062611	male	58	squall cell carcinoma	3	0	0
2006	S20062555	male	79	squall cell carcinoma	2	0	0
2006	S20062574	male	41	squall cell carcinoma	3	1	0
2006	S20062668	male	60	squall cell carcinoma	1	0	0
2006	S20062644	male	43	squall cell carcinoma	3	0	0
2006	S20062695	female	66	squall cell carcinoma	x	0	0
2006	S20062696	male	60	adenocarcinoma	1	0	0	2
2006	S20062688	male	73	squall cell carcinoma	3	0	0
2006	S20062694	female	61	squall cell carcinoma	2	0	0
2006	S20062771	male	42	squall cell carcinoma	4	1	0
2006	S20062796	female	58	squall cell carcinoma	2	1	0
2006	S20062834	female	52	squall cell carcinoma	3	0	0
2006	S20062810	female	66	squall cell carcinoma	2	0	0
2006	S20062741	male	75	squall cell carcinoma	3	0	0
2006	S20062740	female	78	squall cell carcinoma	3	0	0
2006	S20062835	female	71	squall cell carcinoma	3	0	0
2006	S20062790	male	75	squall cell carcinoma	2	1	0
2006	S20062884	male	62	squall cell carcinoma	3	0	0
2006	S20062853	male	52	squall cell carcinoma	3	1	0
2006	S20062859	female	50	squall cell carcinoma	2	1	0
2006	S20062770	male	43	squall cell carcinoma	3	0	0
2006	S20062931	male	57	squall cell carcinoma	3	0	0
2006	S20062789	female	49	squall cell carcinoma	3	0	0
2006	S20065814	male	61	squall cell carcinoma	3	0	0
2006	S20065851	male	54	squall cell carcinoma	1	0	0
2006	S20065843	female	74	squall cell carcinoma	3	1	0
2006	S20065915	male	54	squall cell carcinoma	2	1	0
2006	S20065912	male	44	squall cell carcinoma	3	0	0
2006	S20065931	male	58	squall cell carcinoma	4	1	0
2006	S20065911	male	77	squall cell carcinoma	3	1	0	3
2006	S20065929	female	53	squall cell carcinoma	3	0	0
2006	S20065891	male	68	squall cell carcinoma	2	1	0
2006	S20065958	male	58	squall cell carcinoma	2	0	0
2006	S20066015	male	52	squall cell carcinoma	3	0	0
2006	S20066014	male	51	squall cell carcinoma	3	0	0
2006	S20065978	male	73	squall cell carcinoma	3	0	0
2006	S20065957	male	54	squall cell carcinoma	1	0	0
2006	S20065977	male	59	squall cell carcinoma	3	0	0
2006	S20065990	male	65	squall cell carcinoma	2	0	0
2006	S20062769	male	66	squall cell carcinoma	3	1	0
2006	S20062866	male	51	squall cell carcinoma	3	0	0
2006	S20062885	female	47	squall cell carcinoma	3	0	0
2006	S20062913	male	49	squall cell carcinoma	3	0	0
2006	S20062979	male	60	squall cell carcinoma	3	1	0
2006	S20062888	male	48	squall cell carcinoma	2	1	0
[truncated: 3,402 more rows]
